# Supplementary material for: ﻿Two new phyllospheric species of Colacogloea (Colacogloeaceae, Pucciniomycotina) identified in China
Source: MycoKeys. 2024 Jan 12;101:81–94. doi: 10.3897/mycokeys.101.114872 (PMC10799300; doi:10.3897/mycokeys.101.114872)
Supplement: XML Treatment for Colacogloea celtidis [file mycokeys.101.114872-treatment1.xml]

<!DOCTYPE tp:taxon-treatment
  PUBLIC "-//TaxonX//DTD Taxonomic Treatment Publishing DTD v0 20100105//EN" "tax-treatment-NSO.dtd">
<tp:taxon-treatment xmlns:tp="http://www.plazi.org/taxpub"><tp:treatment-meta><kwd-group><label>Taxon classification</label><kwd>
              <named-content content-type="kingdom">Fungi</named-content>
            </kwd><kwd>
              <named-content content-type="order">Heterogastridiales</named-content>
            </kwd><kwd>
              <named-content content-type="family">Colacogloeaceae</named-content>
            </kwd></kwd-group><mixed-citation publication-type="journal"><person-group><name><surname>Lu</surname><given-names>Yun-Feng</given-names></name><name><surname>Chai</surname><given-names>Chun-Yue</given-names></name><name><surname>Hui</surname><given-names>Feng-Li</given-names></name></person-group><article-title>﻿Two new phyllospheric species of <italic><tp:taxon-name><tp:taxon-name-part taxon-name-part-type="genus" reg="Colacogloea">Colacogloea</tp:taxon-name-part></tp:taxon-name></italic> (<tp:taxon-name><tp:taxon-name-part taxon-name-part-type="family">Colacogloeaceae</tp:taxon-name-part></tp:taxon-name>, <tp:taxon-name><tp:taxon-name-part taxon-name-part-type="subdivision">Pucciniomycotina</tp:taxon-name-part></tp:taxon-name>) identified in China</article-title><source>MycoKeys</source><day>12</day><month>01</month><year>2024</year><volume>101</volume><fpage>81</fpage><lpage>94</lpage><pub-id pub-id-type="doi">10.3897/mycokeys.101.114872</pub-id></mixed-citation></tp:treatment-meta><tp:nomenclature><label>﻿</label><tp:taxon-name>
            <object-id xmlns:xlink="http://www.w3.org/1999/xlink" content-type="arpha" xlink:type="simple">7FF46A19-8FD6-5F62-BDCA-4672F50D0AD0</object-id>
            <tp:taxon-name-part taxon-name-part-type="genus" reg="Colacogloea">Colacogloea</tp:taxon-name-part>
            <tp:taxon-name-part taxon-name-part-type="species" reg="celtidis">celtidis</tp:taxon-name-part>
            <object-id xmlns:xlink="http://www.w3.org/1999/xlink" content-type="mycobank" xlink:type="simple">850696</object-id>
          </tp:taxon-name><tp:taxon-authority>C.Y. Chai &amp; F.L. Hui</tp:taxon-authority><tp:taxon-status xmlns:xlink="http://www.w3.org/1999/xlink" xlink:type="simple">sp. nov.</tp:taxon-status><xref ref-type="fig" rid="F2">Fig. 2A</xref></tp:nomenclature><tp:treatment-sec sec-type="etymology" id="SECID0ERKBG"><title>Etymology.</title><p>The specific epithet “<italic>celtidis</italic>” refers to <italic>Celtis</italic>, the plant genus, from which the type strain was isolated.</p></tp:treatment-sec><tp:treatment-sec sec-type="Typus" id="SECID0EILBG"><title>Typus.</title><p>China, Henan Province, Neixiang County, Baotianman Nature Reserve, Getiaopa (<named-content xmlns:xlink="http://www.w3.org/1999/xlink" content-type="dwc:verbatimCoordinates" xlink:type="simple"><named-content content-type="geo-json" specific-use="{&#34;type&#34;:&#34;Point&#34;,&#34;coordinates&#34;:[111.880833,33.485278]}" id="NCID0ERLBG" xlink:type="simple">33°29′07″N, 111°52′51″E</named-content></named-content>), in phylloplane from leaf of <italic><tp:taxon-name><tp:taxon-name-part taxon-name-part-type="genus" reg="Celtis">Celtis</tp:taxon-name-part><tp:taxon-name-part taxon-name-part-type="species" reg="bungeana">bungeana</tp:taxon-name-part></tp:taxon-name></italic>, October 2022, J.Z. Li, NYUN 2210184 (holotype GDMCC 2.332<sup>T</sup> preserved as a metabolically inactive state, culture ex-type KCTC 37265 and CICC 33577).</p></tp:treatment-sec><tp:treatment-sec sec-type="description" id="SECID0EDMBG"><title>Description.</title><p>On <abbrev xmlns:xlink="http://www.w3.org/1999/xlink" xlink:title="yeast extract-malt" id="ABBRID0EJMBG" xlink:type="simple">YM</abbrev> agar, after two weeks at 20 °C, the streak culture is cream, butyrous, and smooth. The margin is entire. In <abbrev xmlns:xlink="http://www.w3.org/1999/xlink" xlink:title="yeast extract-malt" id="ABBRID0ENMBG" xlink:type="simple">YM</abbrev> broth, after 7 d at 20 °C, cells are long cylindrical, 2.3–3.0 × 7.0–10.2 μm and single, budding is polar. After 1 mo at 20 °C, a ring and sediment are present. In Dalmau plate culture on corn meal agar, hyphae and pseudohyphae are not formed. Sexual structures are not observed for individual strains and strain pairs on <abbrev xmlns:xlink="http://www.w3.org/1999/xlink" xlink:title="potato dextrose agar" id="ABBRID0ERMBG" xlink:type="simple">PDA</abbrev>, <abbrev xmlns:xlink="http://www.w3.org/1999/xlink" xlink:title="corn meal" id="ABBRID0EVMBG" xlink:type="simple">CM</abbrev> agar and <abbrev xmlns:xlink="http://www.w3.org/1999/xlink" xlink:title="yeast carbon base plus 0.01% ammonium sulphate" id="ABBRID0EZMBG" xlink:type="simple">YCBS</abbrev> agar for two months. Ballistoconidia are not produced. Glucose fermentation is absent. Glucose, salicin, D-xylose (weak), D-arabinose, 5-keto-D-gluconate, ethanol (weak), glycerol, ribitol, D-mannitol, D-glucitol, succinate, D-gluconate, D-glucosamine (weak), 2-keto-D-gluconate, D-glucuronate, and glucono-1,5-lactone are assimilated as sole carbon sources. Inulin, sucrose, raffinose, melibiose, galactose, lactose, trehalose, maltose, melezitose, methyl-α-D-glucoside, cellobiose, L-sorbose, L-rhamnose, L-arabinose, D-ribose, methanol, erythritol, galactitol, myo-inositol, DL-lactate, and citrate are not assimilated. Nitrate, nitrite (delayed and weak), ethylamine (delayed and weak), and L-lysine (delayed) are assimilated as sole nitrogen sources. Cadaverine is not assimilated. Maximum growth temperature is 30 °C. Growth in vitamin-free medium is positive. Starch-like substances are not produced. Urease activity is positive. Diazonium Blue B reaction is positive.</p><fig id="F2" position="float" orientation="portrait"><object-id xmlns:xlink="http://www.w3.org/1999/xlink" content-type="doi" xlink:type="simple">10.3897/mycokeys.101.114872.figure2</object-id><object-id xmlns:xlink="http://www.w3.org/1999/xlink" content-type="arpha" xlink:type="simple">452B88B6-63AB-5BC6-BECF-5334153999EC</object-id><label>Figure 2.</label><caption><p>Vegetative cells of <italic><tp:taxon-name><tp:taxon-name-part taxon-name-part-type="genus" reg="Colacogloea">Colacogloea</tp:taxon-name-part><tp:taxon-name-part taxon-name-part-type="species" reg="celtidis">celtidis</tp:taxon-name-part></tp:taxon-name></italic> sp. nov. NYUN 2210184<sup>T</sup> (<bold>A</bold>) and <italic><tp:taxon-name><tp:taxon-name-part taxon-name-part-type="genus" reg="Colacogloea">Colacogloea</tp:taxon-name-part><tp:taxon-name-part taxon-name-part-type="species" reg="pararetinophila">pararetinophila</tp:taxon-name-part></tp:taxon-name></italic> sp. nov. <abbrev xmlns:xlink="http://www.w3.org/1999/xlink" content-type="institution" xlink:title="Microbiology Lab, Nanyang Normal University, Henan, China" id="ABBRID0E6NBG" xlink:type="simple">NYNU</abbrev> 2110393<sup>T</sup> (<bold>B</bold>) following growth in <abbrev xmlns:xlink="http://www.w3.org/1999/xlink" xlink:title="yeast extract-malt" id="ABBRID0EIOBG" xlink:type="simple">YM</abbrev> broth for 7 days at 20 °C. Scale bars: 10 μm.</p></caption><graphic xmlns:xlink="http://www.w3.org/1999/xlink" xlink:href="mycokeys-101-081-g002.jpg" position="float" orientation="portrait" xlink:type="simple" id="oo_965869.jpg"><uri content-type="original_file" xlink:type="simple">https://binary.pensoft.net/fig/965869</uri></graphic></fig></tp:treatment-sec><tp:treatment-sec sec-type="Additional strain examined" id="SECID0EROBG"><title>Additional strain examined.</title><p>China, Henan Province, Neixiang County, Baotianman Nature Reserve, Mayigou (<named-content xmlns:xlink="http://www.w3.org/1999/xlink" content-type="dwc:verbatimCoordinates" xlink:type="simple"><named-content content-type="geo-json" specific-use="{&#34;type&#34;:&#34;Point&#34;,&#34;coordinates&#34;:[111.929722,33.512222]}" id="NCID0E1OBG" xlink:type="simple">33°30′44″N, 111°55′47″E</named-content></named-content>) in phylloplane from undetermined leaf, October 2022, J.Z. Li, <abbrev xmlns:xlink="http://www.w3.org/1999/xlink" content-type="institution" xlink:title="Microbiology Lab, Nanyang Normal University, Henan, China" id="ABBRID0E6OBG" xlink:type="simple">NYNU</abbrev> 221136.</p></tp:treatment-sec><tp:treatment-sec sec-type="GenBank accession numbers" id="SECID0EEPBG"><title>GenBank accession numbers.</title><p>Holotype NYUN 2210184<sup>T</sup> (<abbrev xmlns:xlink="http://www.w3.org/1999/xlink" xlink:title="internal transcribed spacer" id="ABBRID0EMPBG" xlink:type="simple">ITS</abbrev>: <ext-link xmlns:xlink="http://www.w3.org/1999/xlink" ext-link-type="gen" xlink:href="OP954665" xlink:type="simple">OP954665</ext-link>, D1/D2: <ext-link xmlns:xlink="http://www.w3.org/1999/xlink" ext-link-type="gen" xlink:href="OP954664" xlink:type="simple">OP954664</ext-link>); additional strain NYUN 221136 (<abbrev xmlns:xlink="http://www.w3.org/1999/xlink" xlink:title="internal transcribed spacer" id="ABBRID0E1PBG" xlink:type="simple">ITS</abbrev>: <ext-link xmlns:xlink="http://www.w3.org/1999/xlink" ext-link-type="gen" xlink:href="OR727350" xlink:type="simple">OR727350</ext-link>, D1/D2: <ext-link xmlns:xlink="http://www.w3.org/1999/xlink" ext-link-type="gen" xlink:href="OR727349" xlink:type="simple">OR727349</ext-link>).</p></tp:treatment-sec><tp:treatment-sec sec-type="notes" id="SECID0EIQBG"><title>Note.</title><p>Phylogenetic analyses revealed that <italic><tp:taxon-name><tp:taxon-name-part taxon-name-part-type="genus" reg="Colacogloea">C.</tp:taxon-name-part><tp:taxon-name-part taxon-name-part-type="species" reg="celtidis">celtidis</tp:taxon-name-part></tp:taxon-name></italic> sp. nov. formed a single clade with high support (100 MLBP/1 BPP; Fig. <xref ref-type="fig" rid="F1">1</xref>). <italic><tp:taxon-name><tp:taxon-name-part taxon-name-part-type="genus" reg="Colacogloea">C.</tp:taxon-name-part><tp:taxon-name-part taxon-name-part-type="species" reg="eltise">eltise</tp:taxon-name-part></tp:taxon-name></italic> sp. nov. can be physiologically differentiated from its closest known species <italic><tp:taxon-name><tp:taxon-name-part taxon-name-part-type="genus" reg="Colacogloea">C.</tp:taxon-name-part><tp:taxon-name-part taxon-name-part-type="species" reg="armeniacae">armeniacae</tp:taxon-name-part></tp:taxon-name></italic> (<xref ref-type="bibr" rid="B33">Wang et al. 2021</xref>) by its ability to grow in D-xylose and D-arabinose and inability to grow in trehalose and cellobiose (Table <xref ref-type="table" rid="T3">3</xref>).</p><table-wrap id="T3" position="float" orientation="portrait"><label>Table 3.</label><caption><p>Physiological and biochemical characteristics that differ between the new species and closely related species.</p></caption><table id="TID0E4MAI" rules="all"><tbody><tr><th rowspan="1" colspan="1">Characteristics</th><th rowspan="1" colspan="1">
                    <italic>
                      <tp:taxon-name><tp:taxon-name-part taxon-name-part-type="genus" reg="Colacogloea">C.</tp:taxon-name-part><tp:taxon-name-part taxon-name-part-type="species" reg="celtidis">celtidis</tp:taxon-name-part></tp:taxon-name>
                    </italic>
                  </th><th rowspan="1" colspan="1"><italic><tp:taxon-name><tp:taxon-name-part taxon-name-part-type="genus" reg="Colacogloea">C.</tp:taxon-name-part><tp:taxon-name-part taxon-name-part-type="species" reg="armeniacae">armeniacae</tp:taxon-name-part></tp:taxon-name></italic>*</th><th rowspan="1" colspan="1">
                    <italic>
                      <tp:taxon-name><tp:taxon-name-part taxon-name-part-type="genus" reg="Colacogloea">C.</tp:taxon-name-part><tp:taxon-name-part taxon-name-part-type="species" reg="pararetinophila">pararetinophila</tp:taxon-name-part></tp:taxon-name>
                    </italic>
                  </th><th rowspan="1" colspan="1"><italic><tp:taxon-name><tp:taxon-name-part taxon-name-part-type="genus" reg="Colacogloea">C.</tp:taxon-name-part><tp:taxon-name-part taxon-name-part-type="species" reg="retinophila">retinophila</tp:taxon-name-part></tp:taxon-name></italic>*</th></tr><tr><td rowspan="1" colspan="4">Carbon assimilation</td><td rowspan="1" colspan="1"/></tr><tr><td rowspan="1" colspan="1">Trehalose</td><td rowspan="1" colspan="1">–</td><td rowspan="1" colspan="1">+</td><td rowspan="1" colspan="1">w</td><td rowspan="1" colspan="1">+</td></tr><tr><td rowspan="1" colspan="1">Cellobiose</td><td rowspan="1" colspan="1">–</td><td rowspan="1" colspan="1">+</td><td rowspan="1" colspan="1">–</td><td rowspan="1" colspan="1">–</td></tr><tr><td rowspan="1" colspan="1">Salicin</td><td rowspan="1" colspan="1">+</td><td rowspan="1" colspan="1">–/d/w</td><td rowspan="1" colspan="1">w</td><td rowspan="1" colspan="1">–</td></tr><tr><td rowspan="1" colspan="1">D-Xylose</td><td rowspan="1" colspan="1">w</td><td rowspan="1" colspan="1">–</td><td rowspan="1" colspan="1">+</td><td rowspan="1" colspan="1">s</td></tr><tr><td rowspan="1" colspan="1">D-Arabinose</td><td rowspan="1" colspan="1">+</td><td rowspan="1" colspan="1">–</td><td rowspan="1" colspan="1">+</td><td rowspan="1" colspan="1">s</td></tr><tr><td rowspan="1" colspan="1">D-Ribose</td><td rowspan="1" colspan="1">–</td><td rowspan="1" colspan="1">–/d/w</td><td rowspan="1" colspan="1">+</td><td rowspan="1" colspan="1">–</td></tr><tr><td rowspan="1" colspan="1">D-Glucuronate</td><td rowspan="1" colspan="1">+</td><td rowspan="1" colspan="1">+</td><td rowspan="1" colspan="1">–</td><td rowspan="1" colspan="1">+</td></tr><tr><td rowspan="1" colspan="5">Nitrogen assimilation</td></tr><tr><td rowspan="1" colspan="1">Nitrate</td><td rowspan="1" colspan="1">+</td><td rowspan="1" colspan="1">+</td><td rowspan="1" colspan="1">+</td><td rowspan="1" colspan="1">–</td></tr><tr><td rowspan="1" colspan="1">Nitrite</td><td rowspan="1" colspan="1">d/w</td><td rowspan="1" colspan="1">+</td><td rowspan="1" colspan="1">+</td><td rowspan="1" colspan="1">–</td></tr><tr><td rowspan="1" colspan="1">L-Lysine</td><td rowspan="1" colspan="1">d</td><td rowspan="1" colspan="1">–</td><td rowspan="1" colspan="1">+</td><td rowspan="1" colspan="1">n</td></tr><tr><td rowspan="1" colspan="1">Growth tests</td><td rowspan="1" colspan="1"/><td rowspan="1" colspan="1"/><td rowspan="1" colspan="1"/><td rowspan="1" colspan="1"/></tr><tr><td rowspan="1" colspan="1">0.1% Cycloheximide</td><td rowspan="1" colspan="1">–</td><td rowspan="1" colspan="1">n</td><td rowspan="1" colspan="1">+</td><td rowspan="1" colspan="1">–</td></tr></tbody></table><table-wrap-foot><fn><p>+, positive reaction; –, negative reaction; d, delayed positive; s, slowly positive; w, weakly positive; n, data not available. All data from this study, except* which were obtained from the original description (<xref ref-type="bibr" rid="B23">Sampaio 2011</xref>; <xref ref-type="bibr" rid="B33">Wang et al. 2021</xref>).</p></fn></table-wrap-foot></table-wrap></tp:treatment-sec><tp:treatment-sec><!--Section generated to contain objects referenced in tp:taxon-treatment.--><fig id="F1" position="float" orientation="portrait"><object-id xmlns:xlink="http://www.w3.org/1999/xlink" content-type="doi" xlink:type="simple">10.3897/mycokeys.101.114872.figure1</object-id><object-id xmlns:xlink="http://www.w3.org/1999/xlink" content-type="arpha" xlink:type="simple">E96E8573-8869-54BC-81EA-DC1D3820E111</object-id><label>Figure 1.</label><caption><p>Maximum likelihood (<abbrev xmlns:xlink="http://www.w3.org/1999/xlink" xlink:title="maximum likelihood" id="ABBRID0ESCBG" xlink:type="simple">ML</abbrev>) phylogram of <italic><tp:taxon-name><tp:taxon-name-part taxon-name-part-type="genus" reg="Colacogloea">Colacogloea</tp:taxon-name-part></tp:taxon-name></italic> species based on combined <abbrev xmlns:xlink="http://www.w3.org/1999/xlink" xlink:title="internal transcribed spacer" id="ABBRID0E4CBG" xlink:type="simple">ITS</abbrev> and <abbrev xmlns:xlink="http://www.w3.org/1999/xlink" xlink:title="large subunit" id="ABBRID0EBDBG" xlink:type="simple">LSU</abbrev> sequence data. <italic><tp:taxon-name><tp:taxon-name-part taxon-name-part-type="genus" reg="Udeniozyma">Udeniozyma</tp:taxon-name-part><tp:taxon-name-part taxon-name-part-type="species" reg="ferulica">ferulica</tp:taxon-name-part></tp:taxon-name></italic><abbrev xmlns:xlink="http://www.w3.org/1999/xlink" content-type="institution" xlink:title="CBS-KNAW Collections, Westerdijk Fungal Biodiversity Institute, Utrecht, The Netherlands" id="ABBRID0EQDBG" xlink:type="simple">CBS</abbrev> 7416<sup>T</sup> was used as the outgroup. Branches are labeled with <abbrev xmlns:xlink="http://www.w3.org/1999/xlink" xlink:title="ML bootstrap values" id="ABBRID0EXDBG" xlink:type="simple">MLBS</abbrev> ≥ 50% and BPP ≥ 0.95. New strains described in this study are shown in bold.</p></caption><graphic xmlns:xlink="http://www.w3.org/1999/xlink" xlink:href="mycokeys-101-081-g001.jpg" position="float" orientation="portrait" xlink:type="simple" id="oo_965868.jpg"><uri content-type="original_file" xlink:type="simple">https://binary.pensoft.net/fig/965868</uri></graphic></fig></tp:treatment-sec><ref-list><ref id="B33"><mixed-citation xmlns:xlink="http://www.w3.org/1999/xlink" xlink:type="simple"><person-group><name name-style="western"><surname>Wang</surname><given-names>GS</given-names></name><name name-style="western"><surname>Sun</surname><given-names>Y</given-names></name><name name-style="western"><surname>Wangmu</surname></name><name name-style="western"><surname>Wang</surname><given-names>Q-M</given-names></name></person-group> (<year>2021</year>) <article-title><italic><tp:taxon-name><tp:taxon-name-part taxon-name-part-type="genus">Colacogloea</tp:taxon-name-part><tp:taxon-name-part taxon-name-part-type="species">armeniacae</tp:taxon-name-part></tp:taxon-name></italic> sp. nov., a novel pucciniomycetous yeast species isolated from apricots.</article-title><source>Mycoscience</source><volume>62</volume>(<issue>1</issue>): <fpage>42</fpage>–<lpage>46</lpage>. <ext-link xlink:href="10.47371/mycosci.2020.08.005" ext-link-type="doi" xlink:type="simple">https://doi.org/10.47371/mycosci.2020.08.005</ext-link></mixed-citation></ref><ref id="B23"><mixed-citation xmlns:xlink="http://www.w3.org/1999/xlink" xlink:type="simple"><person-group><name name-style="western"><surname>Sampaio</surname><given-names>JP</given-names></name></person-group> (<year>2011</year>) <article-title><italic><tp:taxon-name><tp:taxon-name-part taxon-name-part-type="genus">Rhodotorula</tp:taxon-name-part></tp:taxon-name></italic> Harrison (1928).</article-title> In: <person-group><name name-style="western"><surname>Kurtzman</surname><given-names>CP</given-names></name><name name-style="western"><surname>Fell</surname><given-names>JW</given-names></name><name name-style="western"><surname>Boekhout</surname><given-names>T</given-names></name></person-group> (<role>Eds</role>) <issue-title>The Yeasts – a Taxonomic Study, 5th edn, vol.</issue-title><source>3. Amsterdam, Elsevier</source>, <fpage>1873</fpage>–<lpage>1927</lpage>. <ext-link xlink:href="10.1016/B978-044481312-1/50110-6" ext-link-type="doi" xlink:type="simple">https://doi.org/10.1016/B978-044481312-1/50110-6</ext-link></mixed-citation></ref></ref-list></tp:taxon-treatment>
