# Supplementary material for: ﻿Two new phyllospheric species of Colacogloea (Colacogloeaceae, Pucciniomycotina) identified in China
Source: MycoKeys. 2024 Jan 12;101:81–94. doi: 10.3897/mycokeys.101.114872 (PMC10799300; doi:10.3897/mycokeys.101.114872)
Supplement: XML Treatment for Colacogloea pararetinophila [file mycokeys.101.114872-treatment2.xml]

<!DOCTYPE tp:taxon-treatment
  PUBLIC "-//TaxonX//DTD Taxonomic Treatment Publishing DTD v0 20100105//EN" "tax-treatment-NSO.dtd">
<tp:taxon-treatment xmlns:tp="http://www.plazi.org/taxpub"><tp:treatment-meta><kwd-group><label>Taxon classification</label><kwd>
              <named-content content-type="kingdom">Fungi</named-content>
            </kwd><kwd>
              <named-content content-type="order">Heterogastridiales</named-content>
            </kwd><kwd>
              <named-content content-type="family">Colacogloeaceae</named-content>
            </kwd></kwd-group><mixed-citation publication-type="journal"><person-group><name><surname>Lu</surname><given-names>Yun-Feng</given-names></name><name><surname>Chai</surname><given-names>Chun-Yue</given-names></name><name><surname>Hui</surname><given-names>Feng-Li</given-names></name></person-group><article-title>﻿Two new phyllospheric species of <italic><tp:taxon-name><tp:taxon-name-part taxon-name-part-type="genus" reg="Colacogloea">Colacogloea</tp:taxon-name-part></tp:taxon-name></italic> (<tp:taxon-name><tp:taxon-name-part taxon-name-part-type="family">Colacogloeaceae</tp:taxon-name-part></tp:taxon-name>, <tp:taxon-name><tp:taxon-name-part taxon-name-part-type="subdivision">Pucciniomycotina</tp:taxon-name-part></tp:taxon-name>) identified in China</article-title><source>MycoKeys</source><day>12</day><month>01</month><year>2024</year><volume>101</volume><fpage>81</fpage><lpage>94</lpage><pub-id pub-id-type="doi">10.3897/mycokeys.101.114872</pub-id></mixed-citation></tp:treatment-meta><tp:nomenclature><label>﻿</label><tp:taxon-name>
            <object-id xmlns:xlink="http://www.w3.org/1999/xlink" content-type="arpha" xlink:type="simple">7A8D445E-AF1A-5C0E-8B4C-A84AACE408CF</object-id>
            <tp:taxon-name-part taxon-name-part-type="genus" reg="Colacogloea">Colacogloea</tp:taxon-name-part>
            <tp:taxon-name-part taxon-name-part-type="species" reg="pararetinophila">pararetinophila</tp:taxon-name-part>
            <object-id xmlns:xlink="http://www.w3.org/1999/xlink" content-type="mycobank" xlink:type="simple">850697</object-id>
          </tp:taxon-name><tp:taxon-authority>C.Y. Chai &amp; F.L. Hui</tp:taxon-authority><tp:taxon-status xmlns:xlink="http://www.w3.org/1999/xlink" xlink:type="simple">sp. nov.</tp:taxon-status><xref ref-type="fig" rid="F2">Fig. 2B</xref></tp:nomenclature><tp:treatment-sec sec-type="etymology" id="SECID0EM3BG"><title>Etymology.</title><p>The specific epithet “<italic>pararetinophila</italic>” refers to its phylogenetic similarity to <italic><tp:taxon-name><tp:taxon-name-part taxon-name-part-type="genus" reg="Colacogloea">C.</tp:taxon-name-part><tp:taxon-name-part taxon-name-part-type="species" reg="retinophila">retinophila</tp:taxon-name-part></tp:taxon-name></italic>.</p></tp:treatment-sec><tp:treatment-sec sec-type="Typus" id="SECID0EH4BG"><title>Typus.</title><p>China, Henan Province, Neixiang County, Baotianman Nature Reserve, Mayigou (<named-content xmlns:xlink="http://www.w3.org/1999/xlink" content-type="dwc:verbatimCoordinates" xlink:type="simple"><named-content content-type="geo-json" specific-use="{&#34;type&#34;:&#34;Point&#34;,&#34;coordinates&#34;:[111.929722,33.512222]}" id="NCID0EQ4BG" xlink:type="simple">33°30′44″N, 111°55′47″E</named-content></named-content>) in phylloplane from undetermined leaf, October 2021, W.T. Hu and R.Z. Qiao, <abbrev xmlns:xlink="http://www.w3.org/1999/xlink" content-type="institution" xlink:title="Microbiology Lab, Nanyang Normal University, Henan, China" id="ABBRID0EV4BG" xlink:type="simple">NYNU</abbrev> 2110393 (holotype CICC 33533<sup>T</sup> preserved as a metabolically inactive state, culture ex-type JCM 35724 and GDMCC 2.268).</p></tp:treatment-sec><tp:treatment-sec sec-type="description" id="SECID0E34BG"><title>Description.</title><p>On <abbrev xmlns:xlink="http://www.w3.org/1999/xlink" xlink:title="yeast extract-malt" id="ABBRID0EC5BG" xlink:type="simple">YM</abbrev> agar, after two weeks at 20 °C, the streak culture is cream, butyrous, and smooth. The margin is entire. In <abbrev xmlns:xlink="http://www.w3.org/1999/xlink" xlink:title="yeast extract-malt" id="ABBRID0EG5BG" xlink:type="simple">YM</abbrev> broth, after 7 d at 20 °C, cells are ovoid or ellipsoidal, 2.0–2.6 × 2.8–4.2 μm and single, budding is polar. After 1 mo at 20 °C, a ring and sediment are present. In Dalmau plate culture on corn meal agar, hyphae and pseudohyphae are not formed. Sexual structures are not observed for individual strains and strain pairs on <abbrev xmlns:xlink="http://www.w3.org/1999/xlink" xlink:title="potato dextrose agar" id="ABBRID0EK5BG" xlink:type="simple">PDA</abbrev>, <abbrev xmlns:xlink="http://www.w3.org/1999/xlink" xlink:title="corn meal" id="ABBRID0EO5BG" xlink:type="simple">CM</abbrev> agar and <abbrev xmlns:xlink="http://www.w3.org/1999/xlink" xlink:title="yeast carbon base plus 0.01% ammonium sulphate" id="ABBRID0ES5BG" xlink:type="simple">YCBS</abbrev> agar for two months. Ballistoconidia are not produced. Glucose fermentation is absent. Glucose, trehalose (weak), salicin (weak), D-xylose, D-arabinose, 5-keto-D-gluconate, D-ribose, ethanol, glycerol, ribitol, D-mannitol, D-glucitol, succinate (weak), citrate (weak), D-gluconate, D-glucosamine, 2-keto-D-gluconateare, and glucono-1,5-lactone assimilated as sole carbon sources. Inulin, sucrose, raffinose, melibiose, galactose, lactose, maltose, melezitose, methyl-α-D-glucoside, cellobiose, L-sorbose, L-rhamnose, L-arabinose, methanol, erythritol, galactitol, myo-inositol, DL-lactate, and D-glucuronate are not assimilated. Nitrate, nitrite, ethylamine, and L-lysine are assimilated as sole nitrogen sources. Cadaverine is not assimilated. Maximum growth temperature is 37 °C. Growth in vitamin-free medium is positive. Starch-like substances are not produced. Urease activity is positive. Diazonium Blue B reaction is positive.</p></tp:treatment-sec><tp:treatment-sec sec-type="Additional strain examined" id="SECID0EW5BG"><title>Additional strain examined.</title><p>China, Henan Province, Neixiang County, Baotianman Nature Reserve, Tianmanpubu (<named-content xmlns:xlink="http://www.w3.org/1999/xlink" content-type="dwc:verbatimCoordinates" xlink:type="simple"><named-content content-type="geo-json" specific-use="{&#34;type&#34;:&#34;Point&#34;,&#34;coordinates&#34;:[112.041111,33.507222]}" id="NCID0E65BG" xlink:type="simple">33°30′26″N, 112°02′28″E</named-content></named-content>) in phylloplane from undetermined leaf, October 2021, W.T. Hu and R.Z. Qiao, <abbrev xmlns:xlink="http://www.w3.org/1999/xlink" content-type="institution" xlink:title="Microbiology Lab, Nanyang Normal University, Henan, China" id="ABBRID0EE6BG" xlink:type="simple">NYNU</abbrev> 2110421 and October 2022, J.Z. Li, NYUN 2211185.</p></tp:treatment-sec><tp:treatment-sec sec-type="GenBank accession numbers" id="SECID0EJ6BG"><title>GenBank accession numbers.</title><p>Holotype <abbrev xmlns:xlink="http://www.w3.org/1999/xlink" content-type="institution" xlink:title="Microbiology Lab, Nanyang Normal University, Henan, China" id="ABBRID0EP6BG" xlink:type="simple">NYNU</abbrev> 2110393<sup>T</sup> (<abbrev xmlns:xlink="http://www.w3.org/1999/xlink" xlink:title="internal transcribed spacer" id="ABBRID0EW6BG" xlink:type="simple">ITS</abbrev>: <ext-link xmlns:xlink="http://www.w3.org/1999/xlink" ext-link-type="gen" xlink:href="OM014194" xlink:type="simple">OM014194</ext-link>, D1/D2: <ext-link xmlns:xlink="http://www.w3.org/1999/xlink" ext-link-type="gen" xlink:href="OM014193" xlink:type="simple">OM014193</ext-link>); additional strains <abbrev xmlns:xlink="http://www.w3.org/1999/xlink" content-type="institution" xlink:title="Microbiology Lab, Nanyang Normal University, Henan, China" id="ABBRID0EFAAI" xlink:type="simple">NYNU</abbrev> 2110421 (<abbrev xmlns:xlink="http://www.w3.org/1999/xlink" xlink:title="internal transcribed spacer" id="ABBRID0EKAAI" xlink:type="simple">ITS</abbrev>: <ext-link xmlns:xlink="http://www.w3.org/1999/xlink" ext-link-type="gen" xlink:href="OR727348" xlink:type="simple">OR727348</ext-link>, D1/D2: <ext-link xmlns:xlink="http://www.w3.org/1999/xlink" ext-link-type="gen" xlink:href="OR727347" xlink:type="simple">OR727347</ext-link>) and NYUN 2211185 (<abbrev xmlns:xlink="http://www.w3.org/1999/xlink" xlink:title="internal transcribed spacer" id="ABBRID0EYAAI" xlink:type="simple">ITS</abbrev>: <ext-link xmlns:xlink="http://www.w3.org/1999/xlink" ext-link-type="gen" xlink:href="OR727352" xlink:type="simple">OR727352</ext-link>, D1/D2: <ext-link xmlns:xlink="http://www.w3.org/1999/xlink" ext-link-type="gen" xlink:href="OR727351" xlink:type="simple">OR727351</ext-link>).</p></tp:treatment-sec><tp:treatment-sec sec-type="notes" id="SECID0EGBAI"><title>Note.</title><p>Phylogenetic analyses revealed that <italic><tp:taxon-name><tp:taxon-name-part taxon-name-part-type="genus" reg="Colacogloea">C.</tp:taxon-name-part><tp:taxon-name-part taxon-name-part-type="species" reg="pararetinophila">pararetinophila</tp:taxon-name-part></tp:taxon-name></italic> sp. nov. has a close relationship with <italic><tp:taxon-name><tp:taxon-name-part taxon-name-part-type="genus" reg="Colacogloea">C.</tp:taxon-name-part><tp:taxon-name-part taxon-name-part-type="species" reg="retinophila">retinophila</tp:taxon-name-part></tp:taxon-name></italic> with high support values (100 MLBP/1 BPP; Fig. <xref ref-type="fig" rid="F1">1</xref>). <italic><tp:taxon-name><tp:taxon-name-part taxon-name-part-type="genus" reg="Colacogloea">C.</tp:taxon-name-part><tp:taxon-name-part taxon-name-part-type="species" reg="pararetinophila">pararetinophila</tp:taxon-name-part></tp:taxon-name></italic> sp. nov. can be physiologically differed from its closest relative <italic><tp:taxon-name><tp:taxon-name-part taxon-name-part-type="genus" reg="Colacogloea">C.</tp:taxon-name-part><tp:taxon-name-part taxon-name-part-type="species" reg="retinophila">retinophila</tp:taxon-name-part></tp:taxon-name></italic> (<xref ref-type="bibr" rid="B23">Sampaio 2011</xref>) in the ability to assimilate salicin and D-ribose and inability to assimilate D-glucuronate. In addition, <italic><tp:taxon-name><tp:taxon-name-part taxon-name-part-type="genus" reg="Colacogloea">C.</tp:taxon-name-part><tp:taxon-name-part taxon-name-part-type="species" reg="pararetinophila">pararetinophila</tp:taxon-name-part></tp:taxon-name></italic> sp. nov. can grow in 0.1% cycloheximide while <italic><tp:taxon-name><tp:taxon-name-part taxon-name-part-type="genus" reg="Colacogloea">C.</tp:taxon-name-part><tp:taxon-name-part taxon-name-part-type="species" reg="retinophila">retinophila</tp:taxon-name-part></tp:taxon-name></italic> cannot (Table <xref ref-type="table" rid="T3">3</xref>).</p></tp:treatment-sec><tp:treatment-sec><!--Section generated to contain objects referenced in tp:taxon-treatment.--><fig id="F2" position="float" orientation="portrait"><object-id xmlns:xlink="http://www.w3.org/1999/xlink" content-type="doi" xlink:type="simple">10.3897/mycokeys.101.114872.figure2</object-id><object-id xmlns:xlink="http://www.w3.org/1999/xlink" content-type="arpha" xlink:type="simple">452B88B6-63AB-5BC6-BECF-5334153999EC</object-id><label>Figure 2.</label><caption><p>Vegetative cells of <italic><tp:taxon-name><tp:taxon-name-part taxon-name-part-type="genus" reg="Colacogloea">Colacogloea</tp:taxon-name-part><tp:taxon-name-part taxon-name-part-type="species" reg="celtidis">celtidis</tp:taxon-name-part></tp:taxon-name></italic> sp. nov. NYUN 2210184<sup>T</sup> (<bold>A</bold>) and <italic><tp:taxon-name><tp:taxon-name-part taxon-name-part-type="genus" reg="Colacogloea">Colacogloea</tp:taxon-name-part><tp:taxon-name-part taxon-name-part-type="species" reg="pararetinophila">pararetinophila</tp:taxon-name-part></tp:taxon-name></italic> sp. nov. <abbrev xmlns:xlink="http://www.w3.org/1999/xlink" content-type="institution" xlink:title="Microbiology Lab, Nanyang Normal University, Henan, China" id="ABBRID0E6NBG" xlink:type="simple">NYNU</abbrev> 2110393<sup>T</sup> (<bold>B</bold>) following growth in <abbrev xmlns:xlink="http://www.w3.org/1999/xlink" xlink:title="yeast extract-malt" id="ABBRID0EIOBG" xlink:type="simple">YM</abbrev> broth for 7 days at 20 °C. Scale bars: 10 μm.</p></caption><graphic xmlns:xlink="http://www.w3.org/1999/xlink" xlink:href="mycokeys-101-081-g002.jpg" position="float" orientation="portrait" xlink:type="simple" id="oo_965869.jpg"><uri content-type="original_file" xlink:type="simple">https://binary.pensoft.net/fig/965869</uri></graphic></fig><fig id="F1" position="float" orientation="portrait"><object-id xmlns:xlink="http://www.w3.org/1999/xlink" content-type="doi" xlink:type="simple">10.3897/mycokeys.101.114872.figure1</object-id><object-id xmlns:xlink="http://www.w3.org/1999/xlink" content-type="arpha" xlink:type="simple">E96E8573-8869-54BC-81EA-DC1D3820E111</object-id><label>Figure 1.</label><caption><p>Maximum likelihood (<abbrev xmlns:xlink="http://www.w3.org/1999/xlink" xlink:title="maximum likelihood" id="ABBRID0ESCBG" xlink:type="simple">ML</abbrev>) phylogram of <italic><tp:taxon-name><tp:taxon-name-part taxon-name-part-type="genus" reg="Colacogloea">Colacogloea</tp:taxon-name-part></tp:taxon-name></italic> species based on combined <abbrev xmlns:xlink="http://www.w3.org/1999/xlink" xlink:title="internal transcribed spacer" id="ABBRID0E4CBG" xlink:type="simple">ITS</abbrev> and <abbrev xmlns:xlink="http://www.w3.org/1999/xlink" xlink:title="large subunit" id="ABBRID0EBDBG" xlink:type="simple">LSU</abbrev> sequence data. <italic><tp:taxon-name><tp:taxon-name-part taxon-name-part-type="genus" reg="Udeniozyma">Udeniozyma</tp:taxon-name-part><tp:taxon-name-part taxon-name-part-type="species" reg="ferulica">ferulica</tp:taxon-name-part></tp:taxon-name></italic><abbrev xmlns:xlink="http://www.w3.org/1999/xlink" content-type="institution" xlink:title="CBS-KNAW Collections, Westerdijk Fungal Biodiversity Institute, Utrecht, The Netherlands" id="ABBRID0EQDBG" xlink:type="simple">CBS</abbrev> 7416<sup>T</sup> was used as the outgroup. Branches are labeled with <abbrev xmlns:xlink="http://www.w3.org/1999/xlink" xlink:title="ML bootstrap values" id="ABBRID0EXDBG" xlink:type="simple">MLBS</abbrev> ≥ 50% and BPP ≥ 0.95. New strains described in this study are shown in bold.</p></caption><graphic xmlns:xlink="http://www.w3.org/1999/xlink" xlink:href="mycokeys-101-081-g001.jpg" position="float" orientation="portrait" xlink:type="simple" id="oo_965868.jpg"><uri content-type="original_file" xlink:type="simple">https://binary.pensoft.net/fig/965868</uri></graphic></fig><table-wrap id="T3" position="float" orientation="portrait"><label>Table 3.</label><caption><p>Physiological and biochemical characteristics that differ between the new species and closely related species.</p></caption><table id="TID0E4MAI" rules="all"><tbody><tr><th rowspan="1" colspan="1">Characteristics</th><th rowspan="1" colspan="1">
                    <italic>
                      <tp:taxon-name><tp:taxon-name-part taxon-name-part-type="genus" reg="Colacogloea">C.</tp:taxon-name-part><tp:taxon-name-part taxon-name-part-type="species" reg="celtidis">celtidis</tp:taxon-name-part></tp:taxon-name>
                    </italic>
                  </th><th rowspan="1" colspan="1"><italic><tp:taxon-name><tp:taxon-name-part taxon-name-part-type="genus" reg="Colacogloea">C.</tp:taxon-name-part><tp:taxon-name-part taxon-name-part-type="species" reg="armeniacae">armeniacae</tp:taxon-name-part></tp:taxon-name></italic>*</th><th rowspan="1" colspan="1">
                    <italic>
                      <tp:taxon-name><tp:taxon-name-part taxon-name-part-type="genus" reg="Colacogloea">C.</tp:taxon-name-part><tp:taxon-name-part taxon-name-part-type="species" reg="pararetinophila">pararetinophila</tp:taxon-name-part></tp:taxon-name>
                    </italic>
                  </th><th rowspan="1" colspan="1"><italic><tp:taxon-name><tp:taxon-name-part taxon-name-part-type="genus" reg="Colacogloea">C.</tp:taxon-name-part><tp:taxon-name-part taxon-name-part-type="species" reg="retinophila">retinophila</tp:taxon-name-part></tp:taxon-name></italic>*</th></tr><tr><td rowspan="1" colspan="4">Carbon assimilation</td><td rowspan="1" colspan="1"/></tr><tr><td rowspan="1" colspan="1">Trehalose</td><td rowspan="1" colspan="1">–</td><td rowspan="1" colspan="1">+</td><td rowspan="1" colspan="1">w</td><td rowspan="1" colspan="1">+</td></tr><tr><td rowspan="1" colspan="1">Cellobiose</td><td rowspan="1" colspan="1">–</td><td rowspan="1" colspan="1">+</td><td rowspan="1" colspan="1">–</td><td rowspan="1" colspan="1">–</td></tr><tr><td rowspan="1" colspan="1">Salicin</td><td rowspan="1" colspan="1">+</td><td rowspan="1" colspan="1">–/d/w</td><td rowspan="1" colspan="1">w</td><td rowspan="1" colspan="1">–</td></tr><tr><td rowspan="1" colspan="1">D-Xylose</td><td rowspan="1" colspan="1">w</td><td rowspan="1" colspan="1">–</td><td rowspan="1" colspan="1">+</td><td rowspan="1" colspan="1">s</td></tr><tr><td rowspan="1" colspan="1">D-Arabinose</td><td rowspan="1" colspan="1">+</td><td rowspan="1" colspan="1">–</td><td rowspan="1" colspan="1">+</td><td rowspan="1" colspan="1">s</td></tr><tr><td rowspan="1" colspan="1">D-Ribose</td><td rowspan="1" colspan="1">–</td><td rowspan="1" colspan="1">–/d/w</td><td rowspan="1" colspan="1">+</td><td rowspan="1" colspan="1">–</td></tr><tr><td rowspan="1" colspan="1">D-Glucuronate</td><td rowspan="1" colspan="1">+</td><td rowspan="1" colspan="1">+</td><td rowspan="1" colspan="1">–</td><td rowspan="1" colspan="1">+</td></tr><tr><td rowspan="1" colspan="5">Nitrogen assimilation</td></tr><tr><td rowspan="1" colspan="1">Nitrate</td><td rowspan="1" colspan="1">+</td><td rowspan="1" colspan="1">+</td><td rowspan="1" colspan="1">+</td><td rowspan="1" colspan="1">–</td></tr><tr><td rowspan="1" colspan="1">Nitrite</td><td rowspan="1" colspan="1">d/w</td><td rowspan="1" colspan="1">+</td><td rowspan="1" colspan="1">+</td><td rowspan="1" colspan="1">–</td></tr><tr><td rowspan="1" colspan="1">L-Lysine</td><td rowspan="1" colspan="1">d</td><td rowspan="1" colspan="1">–</td><td rowspan="1" colspan="1">+</td><td rowspan="1" colspan="1">n</td></tr><tr><td rowspan="1" colspan="1">Growth tests</td><td rowspan="1" colspan="1"/><td rowspan="1" colspan="1"/><td rowspan="1" colspan="1"/><td rowspan="1" colspan="1"/></tr><tr><td rowspan="1" colspan="1">0.1% Cycloheximide</td><td rowspan="1" colspan="1">–</td><td rowspan="1" colspan="1">n</td><td rowspan="1" colspan="1">+</td><td rowspan="1" colspan="1">–</td></tr></tbody></table><table-wrap-foot><fn><p>+, positive reaction; –, negative reaction; d, delayed positive; s, slowly positive; w, weakly positive; n, data not available. All data from this study, except* which were obtained from the original description (<xref ref-type="bibr" rid="B23">Sampaio 2011</xref>; <xref ref-type="bibr" rid="B33">Wang et al. 2021</xref>).</p></fn></table-wrap-foot></table-wrap></tp:treatment-sec><ref-list><ref id="B23"><mixed-citation xmlns:xlink="http://www.w3.org/1999/xlink" xlink:type="simple"><person-group><name name-style="western"><surname>Sampaio</surname><given-names>JP</given-names></name></person-group> (<year>2011</year>) <article-title><italic><tp:taxon-name><tp:taxon-name-part taxon-name-part-type="genus">Rhodotorula</tp:taxon-name-part></tp:taxon-name></italic> Harrison (1928).</article-title> In: <person-group><name name-style="western"><surname>Kurtzman</surname><given-names>CP</given-names></name><name name-style="western"><surname>Fell</surname><given-names>JW</given-names></name><name name-style="western"><surname>Boekhout</surname><given-names>T</given-names></name></person-group> (<role>Eds</role>) <issue-title>The Yeasts – a Taxonomic Study, 5th edn, vol.</issue-title><source>3. Amsterdam, Elsevier</source>, <fpage>1873</fpage>–<lpage>1927</lpage>. <ext-link xlink:href="10.1016/B978-044481312-1/50110-6" ext-link-type="doi" xlink:type="simple">https://doi.org/10.1016/B978-044481312-1/50110-6</ext-link></mixed-citation></ref><ref id="B33"><mixed-citation xmlns:xlink="http://www.w3.org/1999/xlink" xlink:type="simple"><person-group><name name-style="western"><surname>Wang</surname><given-names>GS</given-names></name><name name-style="western"><surname>Sun</surname><given-names>Y</given-names></name><name name-style="western"><surname>Wangmu</surname></name><name name-style="western"><surname>Wang</surname><given-names>Q-M</given-names></name></person-group> (<year>2021</year>) <article-title><italic><tp:taxon-name><tp:taxon-name-part taxon-name-part-type="genus">Colacogloea</tp:taxon-name-part><tp:taxon-name-part taxon-name-part-type="species">armeniacae</tp:taxon-name-part></tp:taxon-name></italic> sp. nov., a novel pucciniomycetous yeast species isolated from apricots.</article-title><source>Mycoscience</source><volume>62</volume>(<issue>1</issue>): <fpage>42</fpage>–<lpage>46</lpage>. <ext-link xlink:href="10.47371/mycosci.2020.08.005" ext-link-type="doi" xlink:type="simple">https://doi.org/10.47371/mycosci.2020.08.005</ext-link></mixed-citation></ref></ref-list></tp:taxon-treatment>
