# Supplementary material for: ﻿Two new phyllospheric species of Colacogloea (Colacogloeaceae, Pucciniomycotina) identified in China
Source: MycoKeys. 2024 Jan 12;101:81–94. doi: 10.3897/mycokeys.101.114872 (PMC10799300; doi:10.3897/mycokeys.101.114872)
Supplement: Supplementary material 1 — Molecular data [file mycokeys-101-081-s001.fas]

>3.Colacogloea
AAGGATCATTAATGAATATTAGGGTGCTCTTTT-CATCAAAG------AGGCCTGACCTTCATTC---TTCTACCCTGTGCACTATTCAAA--CATTCGGCAG-TTGGTAATTTGGCTTGTAAAAGAGCCAGACGACTCTGCTGAATTCAC-TCTTAAACTCTA-AA-GTATAAGAATGTT--ACAA-ATAAAAC--AAATAAAACTTTCAACAACGGATCTCTTGGCTCTCGCATCGATGAAGAACGCAGCGAAATGCGATAAGTAATGTGAATTGCAGAATTCAGTGAATCATCGAATCTTTGAACGCACCTTGCGCTCGCTGGTATTCCGGCGAGCATGCCTGTTTGAGTGTCATGAAAACCTCAACCCTTCAATTCCTTGTT-GAAT-TGTAA-GGTGTTTGGATTCTGAATG-TT-TGCTGGC-TTGAAGGGCCCTTGGCTAC-TTCAAAAGCGAAGCTCATTCGTAATACATTAGCAT---CTCAATTTCGA--AT-ATTCGGATTGACTCGGCGTAATAGACTTT--ATTCGCTGAGGACACCTTCA---CAAGGTG----------GCCGAATT----TCGAGGTAGAAGCTTCCAATTCGATCAAAA-GTC-AC-----TCTTAGTTTAGACCTCAGATCAGGCAGGACTACCCGCTGAACTTAAGCGGAGGAAAAGAT-TCCCCTAGTAGCGGCGAGCGAAGCGGGAAGAGCTCAAA-TTTGTAATCTGGCACCTTCGGTGTCCGAGTTGTAATCTCGAGAAGTGTTTTCCGTGCTAGACCGCATATAAGTCTGTTGGAATACAGCGTCATAGGTGGTGACAACCCCGTACATGATGCGGATGCCTAGTGCTCTGTGATACACTTTCGAAGAGTCGAGTTGTTTGGGAATGCAGCTCAAATTGGGTGGTAAATTCCATCTAAAGCTAAATATTGGCGAGAGACCGATAGCGAACAAGTACCGTGAGGGAAAGATGAAAAGCACTTTGGAAAGAGAGTTAAAAGTACGTGAAATTGTTGAAAGGGAAACGCTTGAAGTCAGACTTGCGTATTGGAGTTC-AGCCGCAAGGTGTATT-CTTCAATTTGCAGGCCAGCATCAGTTTTTGGGGGTACAAAAGGGTGAGAGGAATGTGGCAGCTCC--GGCTGTGTTATAGCCTCTCACTGGATGTATCCTT-GGGGACTGAGGTACGCAGCGCACTTTTTGCAAGTCCCTTGGGGCTTTCTGCGCTTAGGATGCTGGTGGAATGGCTTTAAACGAC
>18.Co.
AAGGATCATTAATGAATATTAGGGTGCTCTTTT-CATCAAAG------AGGCCTGACCTTCATTC---TTCTACCCTGTGCACTATTCAAA--CATTTGGCAG-TTGGTAGTAAGGCTTGTAACAGAGCCTTACGACTCTGCTGAATTTAC-TCTTAAACTCTA-AA-GAATAAGAATGTT--AAAATATAAAAC--AAA-AAAACTTTCAACAACGGATCTCTTGGCTCTCGCATCGATGAAGAACGCAGCGAAATGCGATAAGTAATGTGAATTGCAGAATTCAGTGAATCATCGAATCTTTGAACGCACCTTGCGCTCGCTGGTATTCCGGCGAGCATGCCTGTTTGAGTGTCATGAAAACATCAACCCTTCAATTCCTTGTT-GAAT-TGTAA-GGTGCTTGGATTCTGAACG-TT--GCTGGC-TTGAAGCAGCTTTGGCTGT-CTCATGAGTGAAGCTCGTTTGTAATACATTAGCAT---CTCAATTTCGA--AT-ATTCGGATTGACTCGGCGTAATAGACTTT--ATTCGCTGAGGACACCTCTA---CGAGGTG----------GCCGAGTT----TCGAGGTAGAAGCTTCTAATTCGATCAAAAAGTC-AC-----TCTTATGTTAGACCTCAGATCGGAAAAGA----------AACT---G----------GAT-TCCCCTAGTAGCGGCGAGCGAAGCGGGAAGAGCTCAAA-TTTGTAATCTGGCACCTTCGGTGTCCGAGTTGTAATCTCGAGAAGTGTTTTCCGTGCTAGACCGCATACAAGTCTGTTGGAATACAGCGTCATAGGTGGTGACAACCCCGTACATGATGCGGATGCCTAGTGCTCTGTGATACACTTTCGAAGAGTCGAGTTGTTTGGGAATGCAGCTCAAATTGGGTGGTAAATTCCATCTAAAGCTAAATATTGGCGAGAGACCGATAGCGAACAAGTACCGTGAGGGAAAGATGAAAAGCACTTTGGAAAGAGAGTTAAAAGTACGTGAAATTGTTGAAAGGGAAACGCTTGAAGTCAGACTTGCGTATTGGAGTTC-AGCCGCAAGGTGTATT-CTTCAGTTTGCAGGCCAGCATCAGTTTTTGGGGATACAAAAGGGTCAGAGGAAGGTAGCAGCTCC--GGCTGTGTTATAGACTTTGACTGGATGTATCTTT-GGGGACTGAGGAATGCAGCGCACTTTTTGCAAGTCCCTTGGGGCTTTCTGCGCTTAGGATGCTGGTAGAATGGCTTTAAACGAC
>21.
AAGGATCATTAATGAATACAAGGGTGCTCTTTT-CATCAAAG------AGGCCCGACCTTCATTA---TTCTACCCTGTGCACTATTTTA---TATTCGGCAGATTAGTAGCTCGCCCCTTT---GGACTTGCGAATTCTGCTGGATTCACCTTTTAAACACTACAA-GTTAAAGAATGTC--ACAAATTGTAACCAAAACAAAACTTTCAACAACGGATCTCTTGGCTCTCGCATCGATGAAGAACGCAGCGAAACGCGATATGTAATGTGAATTGCAGAATTCAGTGAATCATCGAATCTTTGAACGCATCTTGCGCTTGCTGGTATTCCGGCAAGCATGCCTGTTTGAGTGTCATGAACTCCTCAACCCTTAAATTCCTAGTT-GAAT-TGGAA-GGTGTTTGGATCTTGAGTGTTT-TGCTGGC---AAAGAAGTCTCGGCT---TCTAATGTCTTAGCTCGCTCGTAATGCATTAGCAT---CTCAATTTCGA--ACCATTCGGATTGACTCGGCGTGATAGACTTTT-ATTCGCTGAGGACACCTTTC---AAAGGTG----------GCCGAATT----TCGAGGTAGAAGCTTCTAATCGAAACTTGAAGTCTACA----TCTTAGATCAGACCTCAGATCAGGCAGGA------------CT---G----------GAT-TCCCCTAGTAGCGGCGAGCGAAGCGGGAAGAGCTCAAAATTTGTAATCTGGCACCTTCGGTGTCCGAGTTGTAATCTCGAGAAGTGTTTTCCGCGCTAGACCGCATAGAAGTCTGTTGGAATACAGCGTCATAGGTGGTGACAACCCCGTACGTGATGCGGATGCCTAGTGCTTTGTGATACACTTTCGAAGAGTCGAGTTGTTTGGGAATGCAGCTCAAATTGGGTGGTAAATTCCATCTAAAGCTAAATATTGGCGAGAGACCGATAGCGAACAAGTACCGTGAGGGAAAGATGAAAAGCACTTTGGAAAGAGAGTTAAAAGTACGTGAAATTGTTGAAAGGGAAACGCTTGAAGTCAGACTTGCGTATTGGAGTTC-AGCCGCAAGGTGTATT-CTTCAGTTTGCAGGCCAGCATCAGTTTTTGGGGGTACAAAAGGGTAGGAGGAAGGTGGCAGCTTT--GGCTGTGTTATAGCCTCTTACTGGATGTATCCTT-GGGGACTGAGGACTGCAGCGCACTTTTTGCAAGTCCCTCGGGACTTTCTGCGCTTAGGATGCTGGTGGAATGGCTTTAAACGAC
>22.Co.
AAGGATCATTAATGAATACAAGGGTGCTCTTTT-CATCAAAG------AGGCCCGACCTTCATTA---TTCTACCCTGTGCACTATTTCA---TATTCAGCAGATAAGTAGCTCGCCCTTTG---GGACTTGCGAATTCTGCTGGATTCACCTTTTAAACACTACAA-GTTTAAGAATGTC--AAAAATTGTAACCAAAA-AAAACTTTCAACAACGGATCTCTTGGCTCTCGCATCGATGAAGAACGCAGCGAAACGCGATATGTAATGTGAATTGCAGAATTCAGTGAATCATCGAATCTTTGAACGCATCTTGCGCTTGCTGGTATTCCGGCAAGCATGCCTGTTTGAGTGTCATGAACTCCTCAACCCTTAAATTTCTAGTT-AAAT-TGAAA-GGTGTTTGGATCCTGAGTGGTT-TGCTGGC---AAAGAAGTCTCGGCT---TCTAATGTCTTAGCTCGCTCGTAATGCATTAGCAT---CTCAATTTCGA--ACCATTCGGATTGACTTGGCGTAATAGACTTTT-ATTCGCTGAGGACACCTTTC---AAAGGTG----------GCCGAATT----TCGAGGTAGAAGCTTCTAATCGAAACTTGAAGTCTACA----TCTTAGATCAGACCTCAGATCAGGCAGGA------------CT------------------CCCGCT-------------GAACTTGAAGAAGCTCAAA-TTTGTAATCTGGCACCTTCGGTGTCCGAGTTGTAATCTCGAGAAGTGTTTTCCGCGCTAGACCGCATACAAGTCTGTTGGAATACAGCGTCATAGGTGGTGACAACCCCGTACGTGATGCGGATGCCTAGTGCTTTGTGATACACTTTCGAAGAGTCGAGTTGTTTGGGAATGCAGCTCAAATTGGGTGGTAAATTCCATCTAAAGCTAAATATTGGCGAGAGACCGATAGCGAACAAGTACCGTGAGGGAAAGATGAAAAGCACTTTGGAAAGAGAGTTAAAAGTACGTGAAATTGTTGAAAGGGAAACGCTTGAAGTCAGACTTGCGTATTGGAGTTC-AGCCGCAAGGTGTATT-CTTCAGTTTGCAGGCCAGCATCAGTTTTTGGGGGTACAAAAGGGTAAGAGGAAGGTGGCAGCTTC--GGCTGTGTTATAGCCTCTTACTGGATGTATCCTT-GGGGACTGAGGACTGCAGCGCACTTTTTGCAAGTCCCTTGGGACTTTCTGCGCTTAGGATGCTGGTGGAATGGCTTTAAACGAC
>24.1.Colacogloea
AAGGATCATTAATGAATATTAGGGTGCTCTTTT-CATCAAAG------AGGCCTGACCTTCATT----TTCTACCCTGTGCACTATAAAATC-TATTCGGCAG-TTGGTAGTAGGGCCAT--AAAAAGCCTTACGACTCTGCTGGATTCAC-TCTTAAACTTTA-AA-GTCTAAGAATGTA--AAAATTTAAAAC-AAAGAAAA-CTTTCAACAACGGATCTCTTGGCTCTCGCATCGATGAAGAACGCAGCGAAATGCGATAAGTAATGTGAATTGCAGAATTCAGTGAATCATCGAATCTTTGAACGCATCTTGCGCTCGCTGGTATTCCGGCGAGCATGCCTGTTTGAGTGTCATGAAAACTTCAACCCTTCAGTTCCTTGTT-GAAT-TGTGA-GGTGATTGGATTCTGAATG-TT-TGCTGGC-TTGAAGTGGCCTTGGCTGCCTTCGGAGACCTAGCTCGTTCGTAATATATTAGCAT---CTCAATTTCGA--GC-ACTCGGTTTGACTTGGCGTAATAGACTTT--ATTCGCTGAGGACATCTTTTT--CGAGGTG----------GCCGAGTT----TCGAGGTAGAAGCTCCTAATTTGATTCAAA-GTC-AC-----TCTAAAGTTAGACCTCAGATCAGGCAGGACTACCCGCTGAACTTAAAAACTAACAAGGAT-TCCCCTAGTAGCGGCGAGCGAAGCGGGAAGAGCTCAAA-TTTGTAATCTGGCACCTTCGGTGTCCGAGTTGTAATCTCGAGAAGTGTTTTCCGCGCTAGACCGCATATAAGTCTGTTGGAATACAGCGTCATAGGTGGTGACAACCCCGTACATGATGCGGATGCCTAGTGCTCTGTGATACACTTTCGAAGAGTCGAGTTGTTTGGGAATGCAGCTCAAATTGGGTGGTAAATTCCATCTAAAGCTAAATATTGGCGAGAGACCGATAGCGAACAAGTACCGTGAGGGAAAGATGAAAAGCACTTTGGAAAGAGAGTTAAAAGTACGTGAAATTGTTGAAAGGGAAACGCTTGAAGTCAGACTTGCGTATTGGAGTTC-AGCCGCAAGGTGTATT-CTTCAGTTTGCAGGCCAGCATCAGTTTTCGGGGGTACAAAAGGGTGAGGGGAAGGTAGCAGCTCC--GGCTGTGTTATAGACTCTCACTGGATGTATCCTT-GGGGACTGAGGAACGCAGCGCACTTTTTGCAAGTCCTTCGGGTCTTTCTGCGCTTAGGATGCTGGTGGAATGGCTTTAAACGAC
>24.2.Colacogloea
AAGGATCATTAATGAATATTAGGGTGCTCTTTT-CATCAAAG------AGGCCTGACCTTCATT----TTCTACCCTGTGCACTATAAAATC-TATTCGGCAG-TTGGTAGTAGGGCCAT--AAAAAGCCTTACGACTCTGCTGGATTCAC-TCTTAAACTTTA-AA-GTCTAAGAATGTA--AAAATTTAAAAC-AAAGAAAA-CTTTCAACAACGGATCTCTTGGCTCTCGCATCGATGAAGAACGCAGCGAAATGCGATAAGTAATGTGAATTGCAGAATTCAGTGAATCATCGAATCTTTGAACGCATCTTGCGCTCGCTGGTATTCCGGCGAGCATGCCTGTTTGAGTGTCATGAAAACTTCAACCCTTCAGTTCCTTGTT-GAAT-TGTGA-GGTGATTGGATTCTGAATG-TT-TGCTGGC-TTGAAGTGGCCTTGGCTGCCTTCGGAGACCTAGCTCGTTCGTAATATATTAGCAT---CTCAATTTCGA--GC-ACTCGGTTTGACTTGGCGTAATAGACTTT--ATTCGCTGAGGACATCTTTTT--CGAGGTG----------GCCGAGTT----TCGAGGTAGAAGCTCCTAATTTGATTCAAA-GTC-AC-----TCTAAAGTTAGACCTCAGATCAGGCAGGACTACCCGCTGAACTTAAAAACTAACAAGGAT-TCCCCTAGTAGCGGCGAGCGAAGCGGGAAGAGCTCAAA-TTTGTAATCTGGCACCTTCGGTGTCCGAGTTGTAATCTCGAGAAGTGTTTTCCGCGCTAGACCGCATATAAGTCTGTTGGAATACAGCGTCATAGGTGGTGACAACCCCGTACATGATGCGGATGCCTAGTGCTCTGTGATACACTTTCGAAGAGTCGAGTTGTTTGGGAATGCAGCTCAAATTGGGTGGTAAATTCCATCTAAAGCTAAATATTGGCGAGAGACCGATAGCGAACAAGTACCGTGAGGGAAAGATGAAAAGCACTTTGGAAAGAGAGTTAAAAGTACGTGAAATTGTTGAAAGGGAAACGCTTGAAGTCAGACTTGCGTATTGGAGTTC-AGCCGCAAGGTGTATT-CTTCAGTTTGCAGGCCAGCATCAGTTTTCGGGGGTACAAAAGGGTGAGGGGAAGGTAGCAGCTCC--GGCTGTGTTATAGACTCTCACTGGATGTATCCTT-GGGGACTGAGGAACGCAGCGCACTTTTTGCAAGTCCTTCGGGTCTTTCTGCGCTTAGGATGCTGGTGGAATGGCTTTAAACGAC
>24.3.Colacogloea
AAGGATCATTAATGAATATTAGGGTGCTCTTTT-CATCAAAG------AGGCCTGACCTTCATT----TTCTACCCTGTGCACTATAAAATC-TATTCGGCAG-TTGGTAGTAGGGCCAT--AAAAAGCCTTACGACTCTGCTGGATTCAC-TCTTAAACTTTA-AA-GTCTAAGAATGTA--AAAATTTAAAAC-AAAGAAAA-CTTTCAACAACGGATCTCTTGGCTCTCGCATCGATGAAGAACGCAGCGAAATGCGATAAGTAATGTGAATTGCAGAATTCAGTGAATCATCGAATCTTTGAACGCATCTTGCGCTCGCTGGTATTCCGGCGAGCATGCCTGTTTGAGTGTCATGAAAACTTCAACCCTTCAGTTCCTTGTT-GAAT-TGTGA-GGTGATTGGATTCTGAATG-TT-TGCTGGC-TTGAAGTGGCCTTGGCTGCCTTCGGAGACCTAGCTCGTTCGTAATATATTAGCAT---CTCAATTTCGA--GC-ACTCGGTTTGACTTGGCGTAATAGACTTT--ATTCGCTGAGGACATCTTTTT--CGAGGTG----------GCCGAGTT----TCGAGGTAGAAGCTCCTAATTTGATTCAAA-GTC-AC-----TCTAAAGTTAGACCTCAGATCAGGCAGGACTACCCGCTGAACTTAAAAACTAACAAGGAT-TCCCCTAGTAGCGGCGAGCGAAGCGGGAAGAGCTCAAA-TTTGTAATCTGGCACCTTCGGTGTCCGAGTTGTAATCTCGAGAAGTGTTTTCCGCGCTAGACCGCATATAAGTCTGTTGGAATACAGCGTCATAGGTGGTGACAACCCCGTACATGATGCGGATGCCTAGTGCTCTGTGATACACTTTCGAAGAGTCGAGTTGTTTGGGAATGCAGCTCAAATTGGGTGGTAAATTCCATCTAAAGCTAAATATTGGCGAGAGACCGATAGCGAACAAGTACCGTGAGGGAAAGATGAAAAGCACTTTGGAAAGAGAGTTAAAAGTACGTGAAATTGTTGAAAGGGAAACGCTTGAAGTCAGACTTGCGTATTGGAGTTC-AGCCGCAAGGTGTATT-CTTCAGTTTGCAGGCCAGCATCAGTTTTCGGGGGTACAAAAGGGTGAGGGGAAGGTAGCAGCTCC--GGCTGTGTTATAGACTCTCACTGGATGTATCCTT-GGGGACTGAGGAACGCAGCGCACTTTTTGCAAGTCCTTCGGGTCTTTCTGCGCTTAGGATGCTGGTGGAATGGCTTTAAACGAC
>4.Colacogloea
AAGGATCATTAATGAATACTAGGGTGCTCTTTT-CATCAAAG------AGGCCTGACCTTCATT----TTCTACCCTGTGCACTATAAA-TC-TATTCAGCAG-TTG-TAGTTTGGCCTTGCAAAGGGTCTTACGACTCTGCTGGATTCAC-TCTTAAACTCTA-AA-GTCTAAGAATGTA--TACATCTAAAAC-AAAGAAAAACTTTCAACAACGGATCTCTTGGCTCTCGCATCGATGAAGAACGCAGCGAAATGCGATAAGTAATGTGAATTGCAGAATTCAGTGAATCATCGAATCTTTGAACGCATCTTGCGCTCGCTGGTATTCCGGCGAGCATGCCTGTTTGAGTGTCATGAAAACTTCAACCCTCCAGTTCCTTGTT-GAAT-TGTGA-GGTGATTGGATTCTGAATG-TT-TGCTGGC-TTGAAGCGCCCTCGGGTGC-TTCGAACGTCTAGCTCGTTCGTAATATATTAGCAT---CTCAATTTCGA--GT-ATTCGGATTGACTCGGCGTAATAGACTTT--ATTCGCTGAGGACACCTTTA---CAAGGTG----------GCCGAATT----TCGACGTAGAAGCTCCTAATTTGATTTAAAAGTC-AC-----TCTAAAGTTAGACCTCAGATCAGGCAGGACTACCCGCTGAACTTAAAAACTAACAAGGAT-TCCCCTAGTAGCGGCGAGCGAAGCGGGAAGAGCTCAAA-TTTGTAATCTGGCACCTTCGGTGTCCGAGTTGTAATCTCGAGAAGTGTTTTCCGCGCTAGACCGCATACAAGTCTGTTGGAATACAGCGTCATAGGTGGTGACAACCCCGTACATGATGCGGATGCCTAGTGCTCTGTGATACACTTTCGAAGAGTCGAGTTGTTTGGGAATGCAGCTCAAATTGGGTGGTAAATTCCATCTAAAGCTAAATATTGGCGAGAGACCGATAGCGAACAAGTACCGTGAGGGAAAGATGAAAAGCACTTTGGAAAGAGAGTTAAAAGTACGTGAAATTGTTGAAAGGGAAACGCTTGAAGTCAGACTTGCGTACTGGAGTTC-AGCCGTAAGGTGTATT-CTTCAGTTTGCAGGCCAGCATCAGTTTTCGGGGGTACAAAAGGGTGAGAGGAAGGTAGCAGCTCC--GGCTGTGTTATAGACTCTCACTGGATGTATCCTT-GGGGACTGAGGAACGCAGCGCACTTTTTGCAAGTCCTTTGGGTCTTTCTGCGCTTAGGATGCTGGTAGAATGGCTTTAAACGAC
>2.Colacogloea
AAGGATCATTAATGAATATTAGGGTGCTCTTTT-CATCAAAG------AGGCCTGACCTTCATTC---TTCTACCCTGTGCACTATTTC----TATTTGGCAG-TTGGTAGTAGGGCTTGT-------CCCTACGACTCTGCTGAATTCAC-TCTTAAACTCTACAA-GTCTAAGAATGTT--AAAACTATAAAC--TAAAAAAACTTTCAACAACGGATCTCTTGGCTCTCGCATCGATGAAGAACGCAGCGAAATGCGATAAGTAATGTGAATTGCAGAATTCAGTGAATCATCGAATCTTTGAACGCATCTTGCGCTCGCTGGTATTCCGGCGAGCATGCCTGTTTGAGTGTCATGAACTCTTCAACCCTTCAATTCCTTGTT-GAAT-TGTAA-GGTGTTTGGATTTTGAGCG-CT-TGCTGGCCTTGGAACCTTTATGGCT----CCAAAGGCGTAGCTCGTTCGTAATACATTAGCAT---CTCAATTTCGA--GT-ATTCGGATTGACTCGGCGTAATAGACTTT--ATTCGCTGAGGACACCGC------AAGGTG----------GCCGAATC----TTGAGGTAGAAGCTTCTAACTCCCTCTGAA-GTCAACT----TCTAAGATTAGACCTCAGATCAGGCAGGACTACCCGCTGAACTTAAAAACTAACAAGGATTTCCCCTAGTAGCGGCGAGCGAAGCGGGAAGAGCTCAAA-TTTGTAATCTGGCACTTTCGGTGTCCGAGTTGTAATCTCGAGAAGTGTTTTCCGCGCCAGACCGCATATAAGTCTGTTGGAATACAGCGTCATAGGTGGTGACAACCCCGTACATGATGCGGATGCCTGGTGCTCTGTGATACACTTTCGAAGAGTCGAGTTGTTTGGGAATGCAGCTCAAATTGGGTGGTAAATTCCATCTAAAGCTAAATATTGGCGAGAGACCGATAGCGAACAAGTACCGTGAGGGAAAGATGAAAAGCACTTTGGAAAGAGAGTTAAAAGTACGTGAAATTGTTGAAAGGGAAACGCTTGAAGTCAGACTTGCGTATTGGAGTTC-AGCCGCAAGGTGTATT-CTTCAGTTTGCAGGCCAGCATCAGTTTTTGGGGGTACAAAAGGGTGAGAGGAAGGTAGCAGTCTC--GGCTGTGTTATAGCCTCTCACTGGATGTATCCTT-GGGGACTGAGGAACGCAGCGCACTTTTTGCAAGCCTCTCGAGGCTTTTTGCGCTTAGGATGCTGGTGGAATGGCTTTAAACGAC
>1.Colacogloea
AAGGATCATTAATGAATTTTTGGGTGCTCTCA---AC----G------AGGCCCAACCTTCATTC--TTTCCACCCTGTGCACATTATCATG-TCA---ATTTGTAGCTTTGCTGCACT--------------TTGGCTATCATTTTTAAAACTC-------TACAA-GTCTAAGAATGTTACAAAGTTTATAA-TCAAATAAAACTTTCAACAACGGATCTCTTGGCTCTCGCATCGATGAAGAACGCAGCGAAATGTGATAAGTAATGTGAATTGCAGAATTCAGTGAATCATCGAATCTTTGAACGCACCTTGCGCTCGCTGGTATTCCGGCGAGCATGCCTGTTTGAGTGTCATGAACTCTTCAACCCTCCAATTTCTTGTTTGAAT-TGTGA-GGTGTTTGGATCTTGAACGTCTATGCTGGCCTTTTC------------------GAAGGCGAAGCTCGTTCGTAATACATTAGCAA---CTCAATTTCGA--TGTACCCGGATTGACTCGGCGTGATAGACTTAATATTCGCTGAGGACATCTTGTAA-TAAGGTG----------GCCGAGTT----ACGAAGTGAAAGCTTCTAATTT-GAATCTAAAGTC---------TTATGTTAGACCTCAGATCAGGCAGGACTACCCGCCGAACTTAAAAACTAACAAGGAT-TCCCCTAGTAGCGGCGAGCGAAGCGGGAAGAGCTCAAA-TTTAAAATCTGGCACCTTCGGTGTCCGAGTTGTAATCTCGAGAAGTGTTTTCCGTGCTGGACCGCATACAAGTCTGTTGGAATACAGCGTCATAGTGG-TGAGAACCCCGTACATGATGCGGATGCCCAGTACTTTGTGATACACTTTCGAAGAGTCGAGTTGTTTGGGAATGCAGCTCAAATTGGGTGGTAAATTCCATCTAAAGCTAAATATTGGCGAGAGACCGATAGCGAACAAGTACCGTGAGGGAAAGATGAAAAGCACTTTGGAAAGAGAGTTAACAGTACGTGAAATTGTTGGAAGGGAAACGCTTGAAGTCAGACTTGCGTATTGGAGTTC-AGCCGCAAGGTGTATT-CTCCAGTTTGCAGGCCAGCATCAGTTTTTGGGGGTTCAAAAGGGTGAGAGGAATGTGGCAGCTCC--GGCTGTGTTATAGCCTTTCACTGGATGAGCCTTT-GGGGACTGAGGTACGCAGCGCACTTTTTGCAAGACTCTCGAGTCTTTCTGCGCTTAGGATGCTGGTGGAATGGCTTTAAACGAC
>6.Colacogloea
AAGGATCATTAATGAATTT--GGGTGCTCTTA---ATT---G------AGGCCCGACCTTCATTC--TT-CTACCCTGTGCACTATAACTTGATCG---ATTTGGA--TTTATCTGAGT--------------TGATCAATCATTTTTAAA-CTC-------TACAA-GTCTAAGAATGTTATAAAAACTATAAACCAAATAAAACTTTCAACAACGGATCTCTTGGCTCTCGCATCGATGAAGAACGCAGCGAAATGTGATAAGTAATGTGAATTGCAGAATTCAGTGAATCATCGAATCTTTGAACGCATCTTGCGCTCGCTGGTATTCCGGCGAGCATACCTGTTTGAGTGTCATGAACTCTTCAACCCTCCAATTCCTTGTT-GAAT-TGTGA-GGTGCTTGGATTTTGAACATT--TGCTGGC--TCTT------------------AGTAGCGTAGCTTGTTCGTAATGCATTAGCAT---CTCCACTTCGAATTTCATTCGGTTTGACTCGGCGTAATAGACTTTACATTCGCTGAGGACACTTTTTT--TCAAGTG----------GCCGAATT----TCGAAGAAGAAGCTTCTAAATC-TCTTTGAAAGTCAA-----TTTAAGATTAGACCTCAAATCAGGCAGGACTACCCGCTGAACTTAAAAACTAACAAGGAT-TCCCCTAGTAGCGGCGAGCGAAGCGGGAAGAGCTCAAA-TTTGTAATCTGGCACCTTCGGTGTCCGAGTTGTAATCTCGAGAAGTGTTTTCCGTGCTGGACCGCATATAAGTCTGTTGGAATACAGCGTCATAGTGG-TGAGAACCCCGTACGTGATGCGGATGCCCAGTGCTTTGTGATACACTTTCGAAGAGTCGAGTTGTTTGGGAATGCAGCTCAAATTGGGTGGTAAATTCCATCTAAAGCTAAATATTGGCGAGAGACCGATAGCGAACAAGTACCGTGAGGGAAAGATGAAAAGCACTTTGGAAAGAGAGTTAACAGTACGTGAAATTGTTGGAAGGGAAACGCTTGAAGTCAGACTTGCGTATTGGAGTTC-AGCCGCAAGGTGTATT-CTTCAGTTTGCAGGCCAGCATCAGTTTTTGGGGGTACAAAAGGGTGAAGGGAATGTGGCAGCTCC--GGCTGTGTTATAGCCTTTCACTGGATGTATCTTT-GGGGACTGAGGCATGCAGCGCACTTTTTGCAAGACTCTTGAGTCTTTCTGCGCTTAG-ATGCTGGTGGAATGGCTTTAAACGAC
>14.Colacogloea
AAGGATCATTAATGAATATTAGGGTGCTCTCA---ATTTGAG------AGGCCTGACCTTCATTC--TT-CTACACTGTGCACTATTTCTTATTTAGTAATTGGTAGTTTGGCTTTAGTGCCTTACGACTTTACTAAATATCATTTTTAAA-CTC-------TATAA-GTCTAAGAATGT-ACAAA-CCTAAAA-CAAAAAAAAACTTTCAACAACGGATCTCTTGGCTCTCGCATCGATGAAGAACGCAGCGAAATGTGATAAGTAATGTGAATTGCAGAATTCAGTGAATCATCGAATCTTTGAACGCACCTTGCGCTCGCTGGTATTCCGGCGAGCATGCCTGTTTGAGTGTCATGAACTCTTCAACCCTCCAGTTCCTTGTT-GAAC-TATGA-GGTGTTTGGATTCTGAGCGTT--TGCTGGCCTTCTTCCCTATTTTAGGGT--TGAATGGCGAAGCTCGTTCGTAATACATTAGCAT---CTCAATTTCGA---GTGTTCGGATTGACTCGGCGTAATAGACTT---ATTCGCTGAGGACATCTTAT---TAAGATG----------GCCGAACT----TCGAGGTAGAAGCTTCTAACTCATTTTTTGAAGTCAAA---TTCTAAGATTAGACCTCAGATCAGGCAGGACTACCCGCTGAACTTAAAAACTACCAAGGAT-TCCCCTAGTAGCGGCGAGCGAAGCGG-AAGAGCTCAAA-TTTGTAATCTGGCACCTTCGGTGTCCGAGTTGTAATCTCGAGAAGTGTTTTCCGCGCTGGACCGCATATAAGTCTGTTGGAATACAGCGTCATAGTGG-TGAGAACCCCGTACATGATGCGGATGCCCAGTGCTCTGTGATACACTTTCGAAGAGTCGAGTTGTTTGGGAATGCAGCTCAAATTGGGTGGTAAATTCCATCTAAAGCTAAATATTGGCGAGAGACCGATAGCGAACAAGTACCGTGAGGGAAAGATGAAAAGCACTTTGGAAAGAGAGTTAACAGTACGTGAAATTGTTGGAAGGGAAACGCTTGAAGTCAGACTTGCGTATTGGAGTTC-AGCCGCAAGGTGTATT-CTTCAGTTTGCAGGCCAGCATCAGTTTTTGGGGGTGTAAAAGGGTGAGAGTAATGTGGCAGTTTA--GGCTGTGTTATAGACTCTCACTGGATGCACTTTT-GGGGACTGAGGAACGCAGCGCACTTTTTGCAAGTCCTTCGGGTCTTTTTGCGCTTAGGATGCTGGTGGAATGGCTTTAAACGAC
>25.1.Colacogloea
AAGGATCATTAATGAATTTTAGGTTGC-CCTCTTCATCAGAG------GGAACCGACCCTTCATT---TCCAACCCTGTGCACTA--------------TTATCTGGGAAG------TCGAGCAATCGATGACCCGTC---CATTTATATACTC--------TACAA-GTAATTGAATGTC--AAAAAATTATAACAAAAAAAAACTTTCAACAACGGATCTCTTGGCTCTCGCATCGATGAAGAACGCAGCGAAATGTGATAAGTAATGTGAATTGCAGAATTCAGTGAATCATCGAATCTTTGAACGCATCTTGCGCTCTCTGGTATTCCGGAGAGCATGCCTGTTTGAGTGTCATGAACTCTTCAACCCTCCAGTTCCTTGTT-GAAC-TGATA-GGTGTTTGGATTTTGAGCGTT---GCTGGTCC---------TTCGGGG-----------CGAAGCTCGTTCGTAATACATTAGCAA---CTCAATTTCGA--TA-ACTCGGATTGACTCGGCGTAATAGACT----ATTCGCTGAGGACACTAGCTTTGCT-GGTG----------GCCGAGTT----TCGAGGTAGAAGCTTCTAAAC-CGATC-AAAAGTCAA---CTCTTTAGATTAGACCTCAGATCAGGCAGGATTACCCGCTGAACTTAAAAACTAACAAGGAT-TCCCCTAGTAGCGGCGAGCGAAGCGGGAAGAGCTCAAA-TTTGTAATCTGGTACCTTCGGTGCCCGAGTTGTAATCTCGAGAAGTGTTTTCCGTGCCAGACCGCATACAAGTCTGTTGGAATACAGCGTCATAGTGG-TGAGAACCCCGTAGATGATGCGGATGCCTGGTGCTCTGTGATACACTTTCGAAGAGTCGAGTTGTTTGGGAATGCAGCTCAAATTGGGTGGTAAATTCCATCTAAAGCTAAATATTGGCGAGAGACCGATAGCGAACAAGTACCGTGAGGGAAAGATGAAAAGCACTTTGGAAAGAGAGTTAACAGTACGTGAAATTGTTGGAAGGGAAACGCTTGAAGTCAGACTTGCGCTTTGGAGTTC-AGCCTTACGGTGTATT-CTTCGATTTGCAGGCCAGCATCAGTTTTTGGGGGTGAAAAAGGGTTTTGAGAACGTGGCAACTCC--GGTTGTGTTATAGCTCTTGACTGGATTCGTCCCT-GGGGACTGAGGAACGCAGTACACTTTTTGCAAGTCTCTCGAGACTTTTTGTACTAAGGATGCTGGTGGAATGGCTTTAAACGAC
>25.2.Colacogloea
AAGGATCATTAATGAATTTTAGGTTGC-CCTCTTCATCAGAG------GGAACCGACCCTTCATT---TCCAACCCTGTGCACTA--------------TTATCTGGGAAG------TCGAGCAATCGATGACCCGTC---CATTTATATACTC--------TACAA-GTAATTGAATGTC--AAAAAATTATAACAAAAAAAAACTTTCAACAACGGATCTCTTGGCTCTCGCATCGATGAAGAACGCAGCGAAATGTGATAAGTAATGTGAATTGCAGAATTCAGTGAATCATCGAATCTTTGAACGCATCTTGCGCTCTCTGGTATTCCGGAGAGCATGCCTGTTTGAGTGTCATGAACTCTTCAACCCTCCAGTTCCTTGTT-GAAC-TGATA-GGTGTTTGGATTTTGAGCGTT---GCTGGTCC---------TTCGGGG-----------CGAAGCTCGTTCGTAATACATTAGCAA---CTCAATTTCGA--TA-ACTCGGATTGACTCGGCGTAATAGACT----ATTCGCTGAGGACACTAGCTTTGCT-GGTG----------GCCGAGTT----TCGAGGTAGAAGCTTCTAAAC-CGATC-AAAAGTCAA---CTCTTTAGATTAGACCTCAGATCAGGCAGGATTACCCGCTGAACTTAAAAACTAACAAGGAT-TCCCCTAGTAGCGGCGAGCGAAGCGGGAAGAGCTCAAA-TTTGTAATCTGGTACCTTCGGTGCCCGAGTTGTAATCTCGAGAAGTGTTTTCCGTGCCAGACCGCATACAAGTCTGTTGGAATACAGCGTCATAGTGG-TGAGAACCCCGTAGATGATGCGGATGCCTGGTGCTCTGTGATACACTTTCGAAGAGTCGAGTTGTTTGGGAATGCAGCTCAAATTGGGTGGTAAATTCCATCTAAAGCTAAATATTGGCGAGAGACCGATAGCGAACAAGTACCGTGAGGGAAAGATGAAAAGCACTTTGGAAAGAGAGTTAACAGTACGTGAAATTGTTGGAAGGGAAACGCTTGAAGTCAGACTTGCGCTTTGGAGTTC-AGCCTTACGGTGTATT-CTTCGATTTGCAGGCCAGCATCAGTTTTTGGGGGTGAAAAAGGGTTTTGAGAACGTGGCAACTCC--GGTTGTGTTATAGCTCTTGACTGGATTCGTCCCT-GGGGACTGAGGAACGCAGTACACTTTTTGCAAGTCTCTCGAGACTTTTTGTACTAAGGATGCTGGTGGAATGGCTTTAAACGAC
>15.Colacogloea
AAGGATCATTAATGAATATTAGGGTGCTCCTCTTCATCAGAG------GGAACCGACCCTTCATT---TCCAACCCTGTGCACTT--------------ATATCTGGGAAG------TCGAGCAATCGATGACCCGTC---CATTTATATACTC--------TACAA-GTAATTGAATGTC--AAAAATTTATAACAAAAAAAAACTTTCAACAACGGATCTCTTGGCTCTCGCATCGATGAAGAACGCAGCGAAATGTGATAAGTAATGTGAATTGCAGAATTCAGTGAATCATCGAATCTTTGAACGCATCTTGCGCTCTCTGGTATTCCGGAGAGCATGCCTGTTTGAGTGTCATGAACTCTTCAACCCTCCAGTTCCTTGTT-GAAC-TGGTA-GGTGTTTGGATTCTGAGCGCT---GCTGGTCC---------TTTGGGG-----------CGAAGCTCGTTCGTAATACATTAGCAA---CTCAATTTCGA--CATATTCGGATTGACTCGGCGTAATAGACT----ATTCGCTGAGGACACTGGC---AAC-AGTG----------GCCGAATT----TCGAGGTAGAAGCTTCTAAAC-CGATCTAAAAGTCAA---CTCTA-AGATTAGACCTCAGATCAGGCAGGATTACCCGCTGAACTTAAAAACTAACAAGGAT-TCCCCTAGTAGCGGCGAGCGAAGCGGGAAGAGCTCAAA-TTTGTAATCTGGTACCTTCGGTGCCCGAGTTGTAATCTCGAGAAGTGTTTTCCGTGCCAGACCGCATACAAGTCTGTTGGAATACAGCGTCATAGTGG-TGAGAACCCCGTAGATGATGCGGATGCCTGGTGCTCTGTGATACACTTTCGAAGAGTCGAGTTGTTTGGGAATGCAGCTCAAATTGGGTGGTAAATTCCATCTAAAGCTAAATATTGGCGAGAGACCGATAGCGAACAAGTACCGTGAGGGAAAGATGAAAAGCACTTTGGAAAGAGAGTTAACAGTACGTGAAATTGTTGGAAGGGAAACGCTTGAAGTCAGACTTGCGCTTTGGAGTTC-AGCCTCACGGTGTATT-CTTCGATTTGCAGGCCAGCATCAGTTTTTGGGGGTAAAAAAGGGTTTTGAGAATGTGGCAACTCC--GGTTGTGTTATAGCTCTTGACTGGATTTATCCCT-GGGGACTGAGGAACGCAGTACACTTTTTGCAAGTCTCTCGAGACTTTTTGTACTTAGGATGCTGGTGGAATGGCTTTAAACGAC
>17.Colacogloea
----------------------GCTGT-TCTCTTCATCAGAG------AAAGCCGACCCT-CATT---TCCAACCCTGTGCACTA--------------TTATCTGGGAAG------TCGAGCAATCGATGACCCGTC---CATT-ATATACTC--------TACAA-GTAAATGAATGT---AACAAAATATAACAAAAAAAAACTTTCAACAACGGATCTCTTGGCTCTCGCATCGATGAAGAACGCAGCGAAATGTGATAAGTAATGTGAATTGCAGAATTCAGTGAATCATCGAATCTTTGAACGCATCTTGCGCTCTCTGGTATTCCGGAGAGCATGCCTGTTTGAGTGTCATGAACTCTTCAACCCTCCAGTTCCTTGTT-GAGC-TGATA-GGTGTTTGGATTCTGAGTGTT---GCTGGTCC---------TTCGGGG-----------CGAAGCTCATTCGTAATACATTAGCAA---CTCAATTTCGA--CA-ATTCGGATTGACTCGGCGTAATAGACT----ATTCGCTGAGGACACTAGCTT-GCT-GGTG----------GCCGAATT----TCGAGGTAGAAGCTTCTAAAC-CGATC-AAAAGTCTA---ATTTTTAGATTAGACCTCAGATCAGGCAGGATTACCCGCTGAACTTAAAAACTAACAAGGAT-TCCCCTAGTAGCGGCGAGCGAAGCGGGAAGAGCTCAAA-TTTGTAATCTGGTACCTTCGGTGCCCGAGTTGTAATCTCGAGAAGTGTTTTCCGTGCCAGACCGCATATAAGTCTGTTGGAATACAGCGTCATAGTGG-TGAGAACCCCGTAGATGATGCGGATGCCTGGTGCTCTGTGATACACTTTCGAAGAGTCGAGTTGTTTGGGAATGCAGCTCAAATTGGGTGGTAAATTCCATCTAAAGCTAAATATTGGCGAGAGACCGATAGCGAACAAGTACCGTGAGGGAAAGATGAAAAGCACTTTGGAAAGAGAGTTAACAGTACGTGAAATTGTTGGAAGGGAAACGCTTGAAGTCAGACTTGCGCTTTGGAGTTC-AGCCTTACGGTGTATT-CTTCGATTTGCAGGCCAGCATCAGTTTTTGGGGGTGAAAAAGGGTTTTGAGAACGTGGCAACTCC--GGTTGTGTTATAGCTCTTGACTGGATTCATCCTT-GGGGACTGAGGAACGCAGTACACTTTTTGCAAGTCTCTCGAGACTTTTTGTACTAAGGATGCTGGTGGAATGGCTTTAAACGAC
>7.Colacogloea
AAGGATCATTAATGAATTTTAGGTTGT-CCTCTTCATCAGAG------GGAACCGACCCTTCATT---TCCAACCCTGTGCACTA---------------TATCTGGGAAC------TTGCGCAAGCGAGAACCCGTC---CATTTA-ACATAC--------TCTAA-GTAATTGAATGTA--ACAAATACAAAACAAAAAAAA-CTTTCAACAACGGATCTCTTGGCTCTCGCATCGATGAAGAACGCAGCGAAATGTGATAAGTAATGTGAATTGCAGAATTCAGTGAATCATCGAATCTTTGAACGCACCTTGCGCTCTCTGGTATTCCGGAGAGCATGCCTGTTTGAGTGTCATGAACTCTTCAACCCTCCAGTTCCTTGTT-GAAC-TGATA-GGTGTTTGGATTCTGAGCGCT---GCTGGCCTAACCCT---TTCGGGGGC--ACAT-GGCGAAGCTCGTTCGTAATACATTAGCAA---CTCAATTTCGA--GT-ATTCGGATTGACTCGGCGTAATAGACT----ATTCGCTGAGGACACTTATTTACTTAGGTG----------GCCGAATC----TTGAGGTAGTAGCTTCTAAACTCGATC-AACAGTCAA---ATTTTTAGATTAGACCTCAGATCAGGCAGGATTACCCGCTGAACTTAAANACTAACAAGGAT-TCCCCTAGTAGCGGCGAGCGAAGCGGGAAGAGCTCAAA-TTTGTAATCTGGTACCTTCGGTGCCCGAGTTGTAATCTCGAGAAGTGTTTTCCGTGCCAGACCGCATACAAGTCTGTTGGAATACAGCGTCATAGTGG-TGAGAACCCCGTAGATGATGCGGATGCCTGATGCTCTGTGATACACTTTCGAAGAGTCGAGTTGTTTGGGAATGCAGCTCAAATTGGGTGGTAAATTCCATCTAAAGCTAAATATTGGCGAGAGACCGATAGCGAACAAGTACCGTGAGGGAAAGATGAAAAGCACTTTGGAAAGAGAGTTAACAGTACGTGAAATTGTTGGAAGGGAAACGCTTGAAGTCAGACTTGCTATTTGGAGTTC-AGCCGCAAGGTGTATT-CTTCAATTTGCAGGCCAGCATCAGTTTTCGGGGGCAGAAAAGGGTATTGAGAAGGTAGCAACTCTTGGGTTGTGTTATAGCTCTTTACTGGATCTGTCCCT-GGGGACTGAGGAACGCAGTACACTTTTTGCAAGACCCTCGGGTCTTTTTGTACTTAGGATGCTGGTGGAATGGCTTTAAACGAC
>12.Colacogloea
AAGGATCATTAATGAATAATAGGGTGCTC-TCTTCATCAGAG------AGACCCGACCTT-CATT---TCCAACACTGTGAACTTTA------------AAAATGAGGAC-------TTGCGCAAGCGAGAACTCTTT---CAT----AAACTC--------TACAA-GTTAAAGAATGTA--AACAAACCAAAACAAAAAAAAACTTTCAACAACGGATCTCTTGGCTCTCGCATCGATGAAGAACGCAGCGAAATGTGATAAGTAATGTGAATTGCAGAATTCAGTGAATCATCGAATCTTTGAACGCACCTTGCGCTCTCTGGTATTCCGGAGAGCATGCCTGTTTGAGTGTCATGAACTCTTCAACCCATCAGTTCCTTGT--GAAT-TGTGT-GGTGTTTGGATTTTGAGCGTT---GCTGGTCT-AGCCT---CTAGTGGGC--CAA--GACGAAGCTCGTTCGTAATACATTAGCAA---CTCAATTTCGA--A--ACTCGGATTGACTCGGCGTAATAGACT----ATTCGCTGAGGACACTA-CTTGT---AGTG----------GCCGAATT----TCGAGGTAGAAGCTTCTAACT-CATTT-GAAGTCAAA---TATTTTAGATTAGACCTCAAATCAGGCAGGATTACCCGCTGAACTTAAGAA-TACCAAGGAT-TCCCCTAGTAGCGGCGAGCGAAGCGGGAAGAGCTCAAA-TTTGTAATCTGGTACCTTCGGTGCCCGAGTTGTAATCTCGAGAAGTGTTTTCCGTGCCAGACCGCATACAAGTCTGTTGGAATACAGCGTCATAGTGG-TGAGAACCCCGTAGATGATGCGGATGCCTGGTGCTCTGTGATACACTTTCGAAGAGTCGAGTTGTTTGGGAATGCAGCTCAAATTGGGTGGTAAATTCCATCTAAAGCTAAATATTGGCGAGAGACCGATAGCGAACAAGTACCGTGAGGGAAAGATGAAAAGCACTTTGGAAAGAGAGTTAACAGTACGTGAAATTGTTGGAAGGGAAACGCTTGAAGTCAGACTTGCTATTTGGAGTTC-AGCCTCACGGTGTATT-CTTCAATTTGCAGGCCAGCATCAGTTTTTGGGGGCAGAAAAGGGTATTGGGAACGTGGCAACTCC--GGTTGTGTTATAGCCCTTTACTGGATCTGTCCTT-GGGGACTGAGGAACGCAGTACACTTTTTGCAAGTCTCTCGAGGCTTTTTGTACTTAGGATGCTGGTGGAATGGCTTTAA-CGAC
>13.Colacogloea
AAGGATCATTAATGAATATTAGGGTGCTCCTCTTCATCAGAG------AGACCCGACCTT-CATT---TCCAACACTGTGAACCA-A------------ATATCGAGGGCGCTCTCTTTACGGAAA-GCAAACTCTTTATCCACTTTAAAACTC--------TACAA-GTTTAAGAATGTA--ACAAAACCAAAACAAAAAAAAACTTTCAACAACGGATCTCTTGGCTCTCGCATCGATGAAGAACGCAGCGAAATGTGATAAGTAATGTGAATTGCAGAATTCAGTGAATCATCGAATCTTTGAACGCACCTTGCGCTCTCTGGTATTCCGGAGAGCATGCCTGTTTGAGTGTCATGAACTCTTCAACCCACCAATTCCTTGT--GAAT-AGGCT-GGTGTTTGGATTTTGAGCGTT---GCTGGTCTGAGACT---CTAGTGGTC--TCGTTGACGAAGCTCGTTCGTAATACATTAGCAA---CTCAATTTCGA--AC-ATTCGGATTGACTCGGCGTAATAGACT----ATTCGCTGAGGACACTAGCTTGTCT-AGTG----------GCCGAATT----TCGAGGTAGAAGCTTCTAACT-CATTTTGAAGTCAAA---TTCTTTAGATTAGACCTCAGATCAGGCAGGATTACCCGCTGAACTTAAGAAATAACAAGGAT-TCCCCTAGTAGCGGCGAGCGAAGCGGGAAGAGCTCAAA-TTTGTAATCTGGTACCTTTGGTGCCCGAGTTGTAATCTCGAGAAGTGTTTTCCGTGCCAGACCGCATACAAGTCTGTTGGAATACAGCGTCATAGTGG-TGAGAACCCCGTAGATGATGCGGATGCCTGGTGCTCTGTGATACACTTTCGAAGAGTCGAGTTGTTTGGGAATGCAGCTCAAATTGGGTGGTAAATTCCATCTAAAGCTAAATATTGGCGAGAGACCGATAGCGAACAAGTACCGTGAGGGAAAGATGAAAAGCACTTTGGAAAGAGAGTTAACAGTACGTGAAATTGTTGGAAGGGAAACGCTTGAAGTCAGACTTGCTATTTGGAGTTC-AGCCGCAAGGTGTATT-CTTCAATTTGCAGGCCAGCATCAGTTTTTGGGGGTAGAAAAGGGTTTTAGGAATGTGGCATCTCC--GGATGTGTTATAGCCTTTGACTGGATCTATCCTT-GGGGACTGAGGAACGCAGCCTACTTTTTGCACGACCCTCGGGTTGTTTTAGGCTTAGGATGCTGGTGGAATGGCTTTAAACGAC
>9.Colacogloea
AAGGATCATTAATGAATTTAAGAGCTT-CTAATTTAACATTA------GAGCTCGCTCCTTCATT---TCCAACCCTGTGAACAT---------------AATTTTGAATTG-----GTGAACTAACGTTTGCCAATTCGCCCATTACAAACTC--------TACAA-GTTTAAGAATGTA--ACAAATACAAAACAAAAAAAA-CTTTCAACAACGGATCTCTTGGCTCTCGCATCGATGAAGAACGCAGCGAAATGTGATAAGTAATGTGAATTGCAGAATTCAGTGAATCATCGAATCTTTGAACGCATCTTGCGCTCTCTGGTATTCCGGAGAGCATGCCTGTTTGAGTGTCATGAACTCTTCAACCCTTCAGTTCCTTGT--GAAC-TGTCAAGGTGTTTGGATTTTGAATGTT---GCTGGTCC----------TTGCGG----------ACGTAGCTCATTCGTAATACATTAGCAA---CTCAATTTCGT--AC-ATTCGGATTGACTCGGCGTAATAGACTT---ATTCGCTGAGGACACT---TTTACT-AGTG----------GCCGAATT----TCGAGGTAGTAGCTTCTAACT-TGATCTCTAAGTCAA---ATTTTAAGATTAGACCTCAAATCAGGCAGGATTACCCGCTGAACTTAAAAACTAACAAGGAT-TCCCCTAGTAGCGGCGAGCGAAGCGGGAAGAGCTCAAA-TTTGTAATCTGGTACCTTCGGTGCCCGAGTTGTAATCTCGAGAAGTGTTTTCCGTGCCAGACCGCATACAAGTCTGTTGGAATACAGCGTCATAGTGG-TGAGAACCCCGTAGATGATGCGGATGCCTGGTGCTCTGTGATACACTTTCGAAGAGTCGAGTTGTTTGGGAATGCAGCTCAAATTGGGTGGTAAATTCCATCTAAAGCTAAATATTGGCGAGAGACCGATAGCGAACAAGTACCGTGAGGGAAAGATGAAAAGCACTTTGGAAAGAGAGTTAACAGTACGTGAAATTGTTGGAAGGGAAACGCTTGAAGTCAGACTTGCTATTCGGAGTTC-AGCCTTACGGTGTATT-CTTCGATTTGCAGGCCAGCATCAGTTTTTGGGAGTAGAAAAGGGTATTAGGAACGTGACAACTCC--GGTTGTGTTATAGCCTTTTACTGGATCTATTCTT-GGGGACTGAGGAACGCACGGCACTTTTTGCACGACCCTCGGGTTGTTTTGCCGTTAGGATGCTGGTGGAATGGCTTTAAACGAC
>10.Colacogloea
AAGGATCATTAATGAATATTAGGGTGC-TATCTTCATCAGAGTT----AGGCCCGACCTTCATTC---TTCTACACTGTGCACTTTT------------TAATTGGGTGAA--------GCTTAACGGCTGATCCCTA----CTCTTTAAACTC--------TACAA-GTTAAAGAATGTA--ATAAATCAATAACAAAGAAAAACTTTCAACAACGGATCTCTTGGCTCTCGCATCGATGAAGAACGCAGCGAAATGCGATACGTAATGTGAATTGCAGAATTCAGTGAATCATCGAATCTTTGAACGCATCTTGCGCTCTCTGGTATTCCGGAGAGCATGCCTGTTTGAGTGTCATGAACTCTTCAACCCACCAATTCCTTGTT-GAAT-TGCGT-GGTGTTTGGATTCTGAGTGTT---GCTGGCCTAGCGCT---TTGGCGC------AGAGGCGAAGCTCATTCGTAATACATTAGCGA---CTCAATTTCGA--GT-TTTCGGTTTGACTCGGCGTAATAGACT----ATTCGCTGAGGACACT--------TCGGTG----------GCCGAATC----TCGAGGTAGAAGCTTCCAATT------CGTAGTCTTT---ACTCTAAGATTAGACCTCAGATCAGGTAGGATTACCCGCTGAACTTAAAAACTAACAAGGAT-TCCCCTAGTAGCGGCGAGCGAAGCGGGAAGAGCTCAAT-TTTGTAAGCTGGTACCTTCGGTGCCCGCGTTGTAATCTCGAGAAGTGTTTTCCGTGCCAGACCGCATACAAGTCTGTTGGAATACAGCGTCATAGTGG-TGAGAACCCCGTAGATGATGCGGATGCCTGGTGCTCTGTGATACACTTTCGAAGAGTCGAGTTGTTTGGGAATGCAGCTCAAATTGGGTGGTAAATTCCATCTAAAGCTAAATATTGGCGAGAGACCGATAGCGAACAAGTACCGTGAGGGAAAGATGAAAAGCACTTTGGAAAGAGAGTTAACAGTACGTGAAATTGTTGGAAGGGAAACGCTTGAAGTCAGACTTGCTATTTGGAGTTC-AGCCGCAAGGTGTATT-CTTCAATTTGCAGGCCAGCATCAGTTTTTGGGGGTAGAAAAGGGTGTTTGGAATGTGGCAGCTCC--GGCTGTGTTATAGCCTTTCACTGGATCTATCCCT-GGGGACTGAGGAACGCAGCGCGCTTTTTGCAAACCTCTTGGGGTTTTCCGCGCTTAGGATGCTGGTGGAATGGCTTTAAACGAC
>27.Chrysozyma
AAGGATCATTAGTGAATTTTAGGGTGCCCTCTCGGGTTGGCGTCAGAGGGGCCTGACCTCCACTT----TCTACCCTGTGCACTATT---------TCTAAAGGCGTTCAGATTGATGTTTGA-AAGAACGTCGGTCTGAAACCTTTTCAATT---CATAAACACGA-GTCAAAGAATGTATTATAAAATCATAACAAAAAAAA-CTTTCAACAACGGATCTCTTGGCTCTTGCATCGATGAAGAACGCAGCGAAATGTGATAAGTAATGTGAATTGCAGAATTCAGTGAATCATCGAATCTTTGAACGCACCTTGCGCTCTCTGGTATTCCGGAGAGCATGTCTGTTTGAGTGTCATGAACTCTTCAACCCGCCCTTTTCTTTAT-GATTATGTGTCGGTGTTTGGATTCTGAGCTTTT--GCTACTTT---------ACCGTA------------GCTGGCTCGT----AAGACATTAGCAT---TTCAACTTTCG--T--AATCGGATTGACTTGGCGTAATAGACT----ATTCGCTGAGGACACTCTTCTCTCTTTTGGGATTGAGTGGCCGAGATAAGAATTAACGAAGAG-CTTCCAACC-CCTCTAGTCATTAAAAACTTTTTAAGATTAGACCTCAAATCAGGCAGGATTACCCGCTGAACTTAA---CTAACAAGGAT-TCCCCTAGTAACGGCGAGTGAAGCGGGAAGAGCTCAAA-TTTGTAATCTGGCGCCTTCGGCGTCCGAGTTGTAATCTCGAGAAGTGTTTTCCGCGCTGGACCGCATACAAGTCTGTTGGAATACAGCGTCATGGTGGGTGAGAACCCCGTAACTGATGCGGATGCCCAGTGCTTTGTGATACACTTTCGAAGAGTCGAGTTGTTTGGGAATGCAGCTCAAAGTGGGTGGTAAATTCCATCTAAAGCTAAATATTGGCGAGAGACCGATAGCGAACAAGTACCGTGAGGGAAAGATGAAAAGCACTTTGGAAAGAGAGTTAACAGTACGTGAAATTGTTGGAAGGGAAACGCTTGAAGTCAGACTTGCTATTTGGAGTTC-AGCCGCAAGGTGTATT-CTTCAGTTGGCAGGCCAGCATCAGTTTTTGGGGGTGGAAAAGGGTTTGGAGAAGGTAGCAGTCTC--GGCTGTGTTATAGCTCCTTGCTGGATTCACCCTT-GGGGATTGAGGAACGCAGCGCGCTTTTTGCAAGGTCTTCGGG-CTTTTCGCGCTTAGGATGCTGGTGGAATGGCTTTAAACGAC
>28.Udeniozyma
AAGGATCATTAGTGAATATCAGGGCGCTCTTTTGCGGAAGCGATC-AGAGGCCTGACCTCCACTTATCCTTAACACTGTGCACTTTT---------TTAAACCCAAGCGAGTTTGTCATTCTC-GAAGTTCACGCTTCGAGTCTTACTCGCTTTCACCTTAACACTA-GTCAAAGAATGTA--AACAAAACATAACAAAAAAAAACTTTCAACAACGGATCTCTTGGCTCTCGCATCGATGAAGAACGCAGCGAAATGTGATAAGTAATGTGAATTGCAGAATTCAGTGAATCATCGAATCTTTGAACGCACCTTGCGCTCTCTGGTATTCCGGAGAGCATGCCTGTTTGAGTGTCATGAACTCTTCAACCCACCGGTTCCTTGTT-GAAC-CGTGTTGGCGCTTGGTTTCTGAACGTT---GCTGGTTC---------CTCGTGA---------ACGCTAGCTCGTTTAAAATTCATTAGCAT---CTCAATTTCGA--A--ACGTGGATTGACTCAGCGTAATAGACT----ATTCGCTGAGGACACTG------CTTGCGG---TGGCCATGTTAGATAACGATTGATGCTTA---TAGCACTC-TATCTAGTCATT-----CTTTCTAAGATTAGACCTCAGATCAGGCAGGATTACCCGCTGAACTTAA---CTAACAAGGAT-TCCCCTAGTAACGGCGAGTGAAGCGGGAAGAGCTCAAA-TTTGTAATCTGGTACCTTCGGTGCCCGAGTTGTAATCTCGAGAAGTGTTTTCCGCGCCAGACCGCATACAAGTCTGTTGGAATACAGCGTCATAGTGG-TGAGAACCCCGTACATGATGCGGATGCCTGGTGCTCTGTGATACACTTTCGAAGAGTCGAGTTGTTTGGGAATGCAGCTCAAATTGGGTGGTAAATTCCATCTAAAGCTAAATATTGGCGAGAGACCGATAGCGAACAAGTACCGTGAGGGAAAGATGAAAAGCACTTTGGAAAGAGAGTTAACAGTACGTGAAATTGTTGGAAGGGAAACGCTTGAAGTCAGACTTGCTATTTGGAGTTC-AGCCGCAAGGTGTATT-CTTCGATGTGCAGGCCAGCATCAGTTTTCCGGGGTGGAAAAGGGTCTTGAGAAGGTAGCAGTTTC--GGCTGTGTTATAGCTCTTGACTGGATTCATCCTG-GGGGACTGAGGAACGCAGTACGCTTTTAGCGAGGCCTTCGGG-CTTTTCGTACTTAGGATGCTGGTGGAATGGCTTTAAACGAC
>26.Yurkovia
AAGGATCATTAGTGAATTTTAGGGTGCTCTACTTTTAACAAGCTTGAGAGGCCTGACCTCCACTC---TCCAACTCTGTGCACCTTTC----GGCATTGAAACTTGTTGGGTCTCCGCTTTACTGAGGAGTACCCATGAGATTCGATGCGGCTCTTTTTAAACACGA-GTTAAAGAATGTA--AACAAACCATAACAAAAAAAAACTTTCAACAACGGATCTCTTGGCTCTCGCATCGATGAAGAACGCAGCGAAATGTGATAAGTAATGTGAATTGCAGAATTCAGTGAATCATCGAATCTTTGAACGCACCTTGCGCTCTCTGGTATTCCGGAGAGCATGCCTGTTTGAGTGTCATGAACTCTTCAACCCACCGGTTCCTTGTT-GAACTGCTTGTGGTGTTTGGATTTTGAGCGCTT--GCTAGTCG---------AAAGACT---------TAGCTCGCTCGT----AATACATTAGCAT---CTCAATTTC-G--T--AATCGGATTGACTCAGCGTAATAGACT----ATTCGCTGAGGACACGGGGGCAACCTTGTG----------GCCGAACATGAATGAGTATAGAAGCTTCCAACC-CCTCTAGTCACT---------TTTAGATTAGACCTCAGATCAGGCAGGATTACCCGCTGAACTTAAAAACTAACAAGGAT-TCCCCTAGTAACGGCGAGTGAAGCGGGAAGAGCTCAAA-TTTGTAATCTGGCACCTTCGGTGTCCGAGTTGTAATCTCGAGAAGTGTTTTCCGCGCCGGACCGCATATAAGTCTGTTGGAATACAGCGTCATAGTGG-TGAGAACCCCGTAACTGATGCGGATGCCCGGTGCTCTGTGATACACTTTCGAAGAGTCGAGTTGTTTGGGAATGCAGCTCAAATTGGGTGGTAAATTCCATCTAAAGCTAAATATTGGCGAGAGACCGATAGCGAACAAGTACCGTGAGGGAAAGATGAAAAGCACTTTGGAAAGAGAGTTAACAGTACGTGAAATTGTTGGAAGGGAAACGCTTGAAGTCAGACTTGCTATTTGGAGTTC-AGCCTCACGGTGTATT-CTTCAATTTGCAGGCCAGCATCAGTTTTGAGGGGTGGAAAAGGACACTGAGAAGGTAGCAGTTTC--GGCTGTGTTATAGCTCTATGTTGGATTCATCCTT-TGGGACTGAGGAACGCAGCACGCTTTTTGCAAAGTCTTCGGG-CTTTTCGTGCTTAGGATGCTGGTGGAATGGCTTTAAACGAC
>11.Colacogloea
AAGGATCATTAATGAATTATAGGGTGCCCTCTT-CATCAGAG------GGGCCCGACCTTCATTC---TTCTACACTGTGCACCTATTCTAAAGGATTTGGCCGTTGGTAGTTTGGTTTTCGGACCTTACGACTCAGTCAGACCTTTAACCATCTTAAACTCTACAA-GTCTAAGAATGTAA-ACAAACCAAAAACAAAAAAAAACTTTCAACAACGGATCTCTTGGCTCTCGCATCGATGAAGAACGCAGCGAAATGTGATAAGTAATGTGAATTGCAGAATTCAGTGAATCATCGAATCTTTGAACGCACCTTGCGCTCGCTGGTATTCCGGCGAGCATGCCTGTTTGAGTGTCATGAACTCTTCAACCCTCCGGTTTCTTGT--GAAC-TGCGA-GGCGTTTGGATTTTGAGTGTCT--GCTGGTCTATTTCT---CTCGGGAAA--GAA--GATGTAGCTCGCTCGTAATACATTAGCAAATCTCCAATTTCGA--ATTGTTCGGATTGACTCGGCGTAATAGACTTA-TATTCGCTGAGGACACCTTTTCATTAAGGTG----------GCCGAACT----TCGAGGTAGAAGCTTCTAATACTCAATTTGAAGTCAA---ATTCTAAGATTAGACCTCAGATCAGGCAGGATTACCCGCTGAACTTAAAAACTAACAAGGAT-TCCCCTAGTAGCGGCGAGCGAAGCGGGAAGAGCTCAAA-TTTGTAATCTGGCACTTTCAGTGTCCGAGTTGTAATCTCGAGAAGTGTTTTCCGCGCTGGACCGCATACAAGTCTGTTGGAATACAGCGTCATAGTGG-TGAGAACCCCGTACATGATGCGGATGCCCAGTGCTTTGTGATACACTTTCGAAGAGTCGAGTTGTTTGGGAATGCAGCTCAAATTGGGTGGTAAATTCCATCTAAAGCTAAATATTGGCGAGAGACCGATAGCGAACAAGTACCGTGAGGGAAAGATGAAAAGCACTTTGGAAAGAGAGTTAACAGTACGTGAAATTGTTGGAAGGGAAACGCTTGAAGTCAGACTTGCGTATTGGAGTTC-AGCCGCAAGGTGTATT-CTTCAGTTTGCAGGCCAGCATCAGTTTTTGGGGGTGCAAAAGGGTATAGGGAAGGTAGCAACTCC--GGTTGTGTTATAGCCCCGTACTGGATGCATTCTCCGGGGACTGAGGAACGCAGCGCGCTTTTTGCAAGACCTTTGGG-TCTTCCGCGCTTAGGATGCTGGTGGAATGGCTTTAAACGAC
>19.Co.
AAGGATCATTAATGAATACAAGGGTGCTCTTTT-CATCAAAG------AGACCCGACCTTCATTA---TTCTACCCTGTGCACTATTTCA---TATTCGGCAGAATAGTAGCTAGTCCTTT----GGACTTGTGAACTCTGCTGGATTCACCTTTTAAACACTACAA-GTTTAAGAATGTC--ACAATTTGTAACCAAAACAAAACTTTCAACAACGGATCTCTTGGCTCTCGCATCGATGAAGAACGCAGCGAAACGCGATATGTAATGTGAATTGCAGAATTCAGTGAATCATCGAATCTTTGAACGCATCTTGCGCTTGCTGGTATTCCGGCAAGCATGCCTGTTTGAGTGTCATGAACTCCTCAACCCTTAAATTCCTAGTT-GAAT-TGAAA-GGTGTTTGGATCTTGAGTGTTT--GCTGGC-------------------------------------------TATG--GAAGCT----------------------TCGGCTT-------CCTA-AGGTCTTG--------------------------------------------------------------------------------------------------------------------AGGAAAAGA----------AACT--------AACAAGGAT-TCCCCTAGTAGCGGCGAGCGAAGCGGGAAGAGCTCAAA-TTTGTAATCTGGCACCTTCGGTGTCCGAGTTGTAATCTCGAGAAGTGTTTTCCGCGCTAGACCGCATATAAGTCTGTTGGAATACAGCGTCATAGGTGGTGACAACCCCGTTCATGATGCGGATGCCTAGTGCTTTGTGATACACTTTCGAAGAGTCGAGTTGTTTGGGAATGCAGCTCAAATTGGGTGGTAAATTCCATCTAAAGCTAAATATTGGCGAGAGACCGATAGCGAACAAGTACCGTGAGGGAAAGATGAAAAGCACTTTGGAAAGAGAGTTAAAAGTACGTGAAATTGTTGAAAGGGAAACGCTTGAAGTCAGACTTGCGTATTGGAGTTC-AGCCGCAAGGTGTATT-CTTCAATTTGCAGGCCAGCATCAGTTTCTGGGGGTACAAAAGGGTAAGAGGAAGGTGGCAGCCTC--GGCTGTGTTATAGCCTCTTACTGGATGTATCTTT-GGGGACTGAGGACTGCAGCGCACTTTTTGCAAGTCCCTCGGGACTTTCTGCGCTTAGGATGCTGGTGGAATGGCTTTAAACGAC
>20.Co.
AAGGATCATTAATGAATACAAGGACGCTCTTTT-CATCAAAG------AGGTCCGACCTTCATTA---TTCTACCCTGTGCACTATTTTA---TATTCGGCAGA-CAGTAGCTTGTCCCTTTG--GGGCTTGCGGACCCTGCTGGATTCACCTTTTAAACACTACAAAGTTAAAGAATGTT--ACAATTTATAACCAAGA-AAAACTTTCAACAACGGATCTCTTGGCTCTCGCATCGATGAAGAACGCAGCGAAACGCGATATGTAATGTGAATTGCAGAATTCAGTGAATCATCGAATCTTTGAACGCATCTTGCGCTTGCTGGTATTCCGGCAAGCATGCCTGTTTGAGTGTCATGAACTCCTCAACCCTTCAATTCCTAGTT-GAAT-TGTGA-GGTGTTTGGATCTTGAGTGTTT--GCTGGC-------------------------------------------TGTAATGAGGCTA--------------------TCTAGCTT-------CGTATAAGTCTTA--GCTCGCTCGTAATACA-------------------------------------------------TTAGCATCTCAATTTCGAATGACT---------CGGATTGACTTGGCGTAGGAAAAGA----------AACT--------AACAAGGAT-TCCCCTAGTAGCGGCGAGCGAAGCGGGAAGAGCTCAAA-TTTGTAATCTGGCACCTTCGGTGTCCGAGTTGTAATCTCGAGAAGTGTTTTCCGCGCTAGACCGCATGTAAGTCTGTTGGAATACAGCGTCATAGGTGGTGACAACCCCGTACGTAATGCGGATGCCTAGTGCTTTGTGATACACTTTCGAAGAGTCGAGTTGTTTGGGAATGCAGCTCAAATTGGGTGGTAAATTCCATCTAAAGCTAAATATTGGCGAGAGACCGATAGCGAACAAGTACCGTGAGGGAAAGATGAAAAGCACTTTGGAAAGAGAGTTAAAAGTACGTGAAATTGTTGAAAGGGAAACGCTTGAAGTCAGACTTGCGTATTGGAGTTC-AGCCGCAAGGTGTATT-CTTCAGTTTGCAGGCCAGCATCAGTTTTCGGGGGTACAAAAGGGTAAGGGGAAGGTGGCAGCTTC--GGCTGTGTTATAGCCTCTTACTGGATGTATCCTT-GGGGACTGAGGACTGCAGCGCACTTTTTGCAAGTCCCTCGGGACTTTCTGCGCTTAGGATGCTGGTGGAATGGCTTTAAACGAC
>16.Colacogloea
--------------------------------------------------------------------------------------------------------------------------------------------------------------------------------------------------------------------------------------------------------------------------------------------------------------------------------------------------------------------------------------------------------------------------------------------------------------------------------------------------------------------------------------------------------------------------------------------------------------------------------------------------------------------------------A----------AACT--------AACAAGGAT-TCCCCTAGTAGCGGCGAGCGAAGCGGGAAGAGCTCAAA-TTTGTAATCTGGCACCTTTGGTGTCCGAGTTGTAATCTCGAGAAGTGTTTTCCGTGCTGGACCGCATATAAGTCTGTTGGAATACAGCGTCATAG-TGGTGAGAACCCAGTTCATGATGCGGACTACCAGTGCTTTGTGATACACTTTCAAAGAGTCGAGTTGTTTGGGAATGCAGCTCAAATTGGGTGGTAAATTCCATCTAAAGCTAAATATTGGCGAGAGACCGATAGCGAACAAGTACCGTGAGGGAAAGATGAAAAGCACTTTGGAAAGAGAGTTAACAGTACGTGAAATTGTTGGAAGGGAAACGCTTGAAGTCAGACTTGCGTATTGGAGTTTTAGCCTTAGGGTGTACTACTCTGGTTTGCAGGCCAGCATCAGTTTTTGGGGGTGCAAAATCGTCAAGGGAAGGTAGCAGCTTC--GGCTGTGTTATAGACTTTGGCAGGATGCATCTTT-AGGGACTGAGGAACGCAGTGTATT--------GTGCCTTCGGGCTGT-TGCACTTAGGATGCTGGTGGAATGGCTTTAAACGAC
>8.Colacogloea
--------------------------------------------------------------------------------------------------------------------------------------------------------------------------------------------------------------------------------------------------------------------------------------------------------------------------------------------------------------------------------------------------------------------------------------------------------------------------------------------------------------------------------------------------------------------------------------------------------------------------------------------------------------------------------------------------AAACTAACAAGGAT-TCCCCTAGTAGCGGCGAGCGAAGCGGGAAGAGCTCAAA-TTTGTAATCTGGTACCTTTGGTGCCCGAGTTGTAATCTCGAGAAGTGTTTTCCGCGCCAGACCGCATACAAGTCTGTTGGAATACAGCGTCATAGTGG-TGAGAACCCCGTAGATGATGCGGATGCCTGGTGCTCTGTGATACACTTTCGAAGAGTCGAGTTGTTTGGGAATGCAGCTCAAATTGGGTGGTAAATTCCATCTAAAGCTAAATATTGGCGAGAGACCGATAGCGAACAAGTACCGTGAGGGAAAGATGAAAAGCACTTTGGAAAGAGAGTTAACAGTACGTGAAATTGTTGGAAGGGAAACGCTTGAAGTCAGACATGCTATTTGGATTTA-------------------TTCAATTCGCAGGCCAGCATCAGTTTTTGGGGGCAGAAAAGGGTAGAAGGAATGTGGCAACCCC--GGTTGTGTTATAGCCTTTTACTGGATCTGTCCTT-GGGGACTGAGGAACGCAGTACACTTTTTGCAAGTCTCTCGGGACTTTTTGTACTTAGGATGCTGGTGGAATGGCTTTAAACGAC
>23.Co.
--------------------------------------------------------------------------------------------------------------------------------------------------------------------------------------------------------------------------------------------------------------------------------------------------------------------------------------------------------------------------------------------------------------------------------------------------------------------------------------------------------------------------------------------------------------------------------------------------------------------------------------------------------------------------------------------------AAACTAACAAGGAT-TCCCCTAGTAGCGGCGAGCGAAGCGGGAAGAGCTCAAA-TTTGTAATCTGGCACTTCTAGTGTCCGAGTTGTAATCTCGAGAAGTGTTTTCCGCGTCAGACCGCATACAAGTCTGTTGGAATACAGCGTCATAGTGGGTGACATCCCCGTCCATGATGCGGACGCCTGGTGCTCTGTGATACACTTTCGAAGAGTCGAGTTGTTTGGGAATGCAGCTCAAATTGGGTGGTAAATTCCATCTAAAGCTAAATATTGGCGAGAGACCGATAGCGAACAAGTACCGTGAGGGAAAGATGAAAAGCACTTTGGAAAGAGAGTTAAAAGTACGTGAAATTGTTGAAAGGGAAACGCTTGAAGTCAGACTTGCGTACTCGAGTTC-AGCCGCAAGGTGTACT-CTCGAGTTTGCAGGCCAGCATCAGTTTTCGGGGGTACAAAAGGGTGAAAGGAAGGTGGCAGCTCA--CGCTGTGTTATAGCCTCTCACTGGATGCATCCCT-GGGGACTGAGGAACGCAGCGCACTTCTTGCAAGTCCTTTGGGACTTTCTGCGCTTAGGATGCTGGTGGAATGGCTTTAAACGAC
